# Supplementary material for: Glutamine Metabolism Scoring Predicts Prognosis and Therapeutic Resistance in Hepatocellular Carcinoma
Source: Pathol Oncol Res. 2021 Dec 14;27:1610075. doi: 10.3389/pore.2021.1610075 (PMC8724684; doi:10.3389/pore.2021.1610075)
Supplement: Supplementary file 1 [file Table1.XLS]

## Sheet: Sheet1
Table S1. Glutamine metabolism-associated genes.
Gene
AADAT
ALDH18A1
ALDH4A1
ALDH5A1
AMDHD1
FPGS
FTCD
GAD1
GAD2
GCLC
GCLM
GGT1
GLS
GLS2
GLUD1
GLUD2
GLUL
GOT1
GOT2
HAL
MTHFS
NAGS
OAT
PRODH
PRODH2
SLC1A3
TAT
UROC1
SLC1A5
SLC6A14
SLC6A19
SLC6A15
SLC7A5
SLC7A8
SLC7A6
SLC38A1
SLC38A2
SLC38A3
SLC38A5
SLC38A7
GAPDH
