# Supplementary material for: Glutamine Metabolism Scoring Predicts Prognosis and Therapeutic Resistance in Hepatocellular Carcinoma
Source: Pathol Oncol Res. 2021 Dec 14;27:1610075. doi: 10.3389/pore.2021.1610075 (PMC8724684; doi:10.3389/pore.2021.1610075)
Supplement: Supplementary file 2 [file Table4.XLS]

## Sheet: Sheet1
Table S4. Gene set enrichment analysis results.
Name	Total	Hits	EnrichmentScore	Pval	Padj	Group
DNA replication	36	33	0.656821	0.000150807	0.00343398	KEGG Pathway
Homologous recombination	41	28	0.589367	0.00106529	0.00751164	KEGG Pathway
Cell cycle	124	101	0.536731	0.000134228	0.00343398	KEGG Pathway
Spliceosome	134	72	0.532963	0.000139801	0.00343398	KEGG Pathway
Ribosome biogenesis in eukaryotes	105	58	0.481316	0.000285878	0.00343398	KEGG Pathway
Fanconi anemia pathway	54	40	0.479767	0.00385528	0.0216368	KEGG Pathway
Leishmaniasis	74	58	0.471015	0.000571755	0.00524109	KEGG Pathway
Bladder cancer	41	36	0.468376	0.0080597	0.0395789	KEGG Pathway
Rheumatoid arthritis	91	64	0.467145	0.000141985	0.00343398	KEGG Pathway
Fc gamma R-mediated phagocytosis	91	67	0.438087	0.000984944	0.00712789	KEGG Pathway
IL-17 signaling pathway	93	63	0.41282	0.00581478	0.0307512	KEGG Pathway
Phagosome	152	97	0.406069	0.000537707	0.00520745	KEGG Pathway
Viral carcinogenesis	201	119	0.403315	0.000262261	0.00343398	KEGG Pathway
RNA transport	165	94	0.40029	0.000810811	0.00619369	KEGG Pathway
Tuberculosis	179	117	0.394049	0.000262674	0.00343398	KEGG Pathway
MicroRNAs in cancer	299	129	0.356872	0.0019613	0.0122581	KEGG Pathway
Regulation of actin cytoskeleton	214	143	0.341365	0.00272056	0.0166256	KEGG Pathway
HTLV-I infection	219	173	0.341362	0.000760071	0.00597199	KEGG Pathway
Non-alcoholic fatty liver disease (NAFLD)	149	77	-0.335589	0.00641026	0.0332608	KEGG Pathway
AMPK signaling pathway	120	88	-0.345363	0.00302457	0.0179811	KEGG Pathway
Drug metabolism - other enzymes	79	63	-0.36194	0.00542189	0.0292357	KEGG Pathway
Insulin resistance	108	81	-0.381784	0.000731529	0.00591678	KEGG Pathway
Adipocytokine signaling pathway	69	44	-0.413435	0.0066267	0.0337471	KEGG Pathway
Glycolysis / Gluconeogenesis	68	39	-0.427198	0.00786925	0.0393462	KEGG Pathway
Glucagon signaling pathway	103	67	-0.437586	0.000690846	0.00575705	KEGG Pathway
ABC transporters	45	41	-0.453248	0.00307314	0.0179811	KEGG Pathway
Arachidonic acid metabolism	63	42	-0.462901	0.00155376	0.0101734	KEGG Pathway
Carbon metabolism	116	62	-0.465515	0.000673627	0.00575705	KEGG Pathway
Complement and coagulation cascades	79	43	-0.473139	0.000942803	0.00700732	KEGG Pathway
Porphyrin and chlorophyll metabolism	42	33	-0.476833	0.00415307	0.0228419	KEGG Pathway
Bile secretion	72	50	-0.494686	0.000329381	0.00343398	KEGG Pathway
Regulation of lipolysis in adipocytes	55	36	-0.497924	0.000605694	0.00537309	KEGG Pathway
Lysine degradation	59	32	-0.533931	0.000297708	0.00343398	KEGG Pathway
Metabolism of xenobiotics by cytochrome P450	76	55	-0.558484	0.000333	0.00343398	KEGG Pathway
beta-Alanine metabolism	31	24	-0.561288	0.00113669	0.00762412	KEGG Pathway
Pentose and glucuronate interconversions	34	25	-0.568772	0.000286779	0.00343398	KEGG Pathway
PPAR signaling pathway	74	47	-0.569171	0.000319489	0.00343398	KEGG Pathway
Linoleic acid metabolism	29	20	-0.576144	0.00167504	0.0107125	KEGG Pathway
Pyruvate metabolism	39	21	-0.58722	0.00112549	0.00762412	KEGG Pathway
Folate biosynthesis	26	16	-0.601808	0.00353838	0.020272	KEGG Pathway
Drug metabolism - cytochrome P450	72	53	-0.60977	0.000332668	0.00343398	KEGG Pathway
Tyrosine metabolism	36	25	-0.62059	0.000286779	0.00343398	KEGG Pathway
Chemical carcinogenesis	82	61	-0.63369	0.000337154	0.00343398	KEGG Pathway
Peroxisome	83	60	-0.639642	0.000332447	0.00343398	KEGG Pathway
Steroid hormone biosynthesis	60	50	-0.655378	0.000329381	0.00343398	KEGG Pathway
Ascorbate and aldarate metabolism	27	21	-0.655751	0.000281373	0.00343398	KEGG Pathway
Glyoxylate and dicarboxylate metabolism	30	17	-0.666105	0.000549149	0.00520745	KEGG Pathway
Fat digestion and absorption	41	21	-0.672296	0.000281373	0.00343398	KEGG Pathway
Valine, leucine and isoleucine degradation	48	35	-0.676196	0.00029985	0.00343398	KEGG Pathway
Butanoate metabolism	28	21	-0.68439	0.000281373	0.00343398	KEGG Pathway
Retinol metabolism	67	50	-0.722139	0.000329381	0.00343398	KEGG Pathway
Histidine metabolism	23	16	-0.727501	0.000272183	0.00343398	KEGG Pathway
Propanoate metabolism	32	23	-0.754208	0.000282965	0.00343398	KEGG Pathway
Tryptophan metabolism	42	25	-0.786221	0.000286779	0.00343398	KEGG Pathway
Glycine, serine and threonine metabolism	40	27	-0.793201	0.000288351	0.00343398	KEGG Pathway
Fatty acid degradation	44	25	-0.800891	0.000286779	0.00343398	KEGG Pathway
Mitotic spindle organization	36	24	0.842082	0.000156226	0.00200471	GO BP
Sister chromatid segregation	53	42	0.690898	0.000147776	0.00200471	GO BP
DNA replication initiation	29	22	0.688037	0.000157109	0.00200471	GO BP
Mitotic sister chromatid segregation	50	40	0.681126	0.00014912	0.00200471	GO BP
Nucleosome assembly	108	31	0.655803	0.000152138	0.00200471	GO BP
Chromosome condensation	30	21	0.642609	0.000315756	0.00315389	GO BP
Chromatin assembly	120	41	0.636044	0.000148302	0.00200471	GO BP
Spindle organization	83	60	0.634011	0.000142694	0.00200471	GO BP
Chromosome segregation	147	103	0.629986	0.000134626	0.00200471	GO BP
Chromatin assembly or disassembly	141	55	0.624034	0.000143349	0.00200471	GO BP
DNA packaging	154	66	0.615253	0.000141223	0.00200471	GO BP
Spliceosomal complex assembly	37	16	0.613947	0.00465639	0.0210693	GO BP
Centrosome cycle	42	32	0.582198	0.000151538	0.00200471	GO BP
M phase of mitotic cell cycle	374	279	0.555411	0.000119804	0.00200471	GO BP
Protein_DNA complex assembly	137	57	0.550818	0.000143843	0.00200471	GO BP
Mitosis	363	269	0.550645	0.000120192	0.00200471	GO BP
Centrosome organization	63	50	0.539469	0.000145159	0.00200471	GO BP
Regulation of mitosis	93	70	0.538177	0.000141163	0.00200471	GO BP
G2/M transition of mitotic cell cycle	147	106	0.532765	0.00013459	0.00200471	GO BP
Cell cycle checkpoint	249	157	0.529868	0.000128717	0.00200471	GO BP
Microtubule organizing center organization	67	54	0.524546	0.000143637	0.00200471	GO BP
Microtubule polymerization or depolymerization	50	41	0.521172	0.000444906	0.00315389	GO BP
G1 phase of mitotic cell cycle	46	37	0.521064	0.000901036	0.00517893	GO BP
Mitotic cell cycle checkpoint	141	84	0.517951	0.000137589	0.00200471	GO BP
M phase	537	378	0.515098	0.000114969	0.00200471	GO BP
Chromatin remodeling	97	72	0.51485	0.000140449	0.00200471	GO BP
DNA_dependent DNA replication	100	77	0.510204	0.000138793	0.00200471	GO BP
G1 phase	48	39	0.507714	0.001044	0.00564466	GO BP
Cellular defense response	60	40	0.505394	0.00104384	0.00564466	GO BP
Ribonucleoprotein complex assembly	105	54	0.499561	0.000430911	0.00315389	GO BP
S phase	148	90	0.497736	0.000136073	0.00200471	GO BP
Base_excision repair	39	31	0.49686	0.00669405	0.028472	GO BP
Cell division	480	344	0.493275	0.000116442	0.00200471	GO BP
S phase of mitotic cell cycle	140	84	0.489936	0.000137589	0.00200471	GO BP
G1/S transition of mitotic cell cycle	199	135	0.47981	0.000130293	0.00200471	GO BP
DNA replication	278	201	0.473128	0.000124254	0.00200471	GO BP
DNA recombination	216	148	0.473018	0.0001294	0.00200471	GO BP
Interphase of mitotic cell cycle	399	280	0.470629	0.000119717	0.00200471	GO BP
Interphase	405	285	0.467269	0.000119403	0.00200471	GO BP
Microtubule cytoskeleton organization	287	210	0.454741	0.000123564	0.00200471	GO BP
Double_strand break repair	115	76	0.454411	0.000417304	0.00315389	GO BP
Protein O_linked glycosylation	73	50	0.452156	0.0024677	0.0119272	GO BP
RNA splicing, via transesterification reactions	216	116	0.450453	0.000132749	0.00200471	GO BP
Meiotic cell cycle	164	100	0.447124	0.000134771	0.00200471	GO BP
Ribonucleoprotein complex biogenesis	235	150	0.44212	0.000129467	0.00200471	GO BP
DNA damage response, signal transduction by p53 class mediator	108	60	0.437024	0.00199772	0.00995737	GO BP
RNA export from nucleus	73	43	0.436836	0.0120447	0.0468566	GO BP
Regulation of mitotic cell cycle	319	220	0.432743	0.00012273	0.00200471	GO BP
RRNA processing	106	77	0.429488	0.00055517	0.00352305	GO BP
Establishment of organelle localization	116	73	0.427713	0.000841515	0.00488079	GO BP
Regulation of DNA replication	101	75	0.418733	0.000974252	0.00545239	GO BP
Cytokinesis	108	75	0.416392	0.00153097	0.00800621	GO BP
Ribosome biogenesis	152	103	0.415776	0.000403877	0.00315389	GO BP
DNA integrity checkpoint	142	80	0.414158	0.000972898	0.00545239	GO BP
Nuclear export	121	75	0.412742	0.00180933	0.0091615	GO BP
RNA splicing	330	188	0.410039	0.000125172	0.00200471	GO BP
Cell cycle arrest	377	251	0.409803	0.000120875	0.00200471	GO BP
Microtubule_based process	436	329	0.404527	0.000117192	0.00200471	GO BP
Protein polymerization	157	109	0.403692	0.000267344	0.00299238	GO BP
RRNA metabolic process	112	80	0.401084	0.00277971	0.0130401	GO BP
Regulation of cyclin_dependent protein kinase activity	86	71	0.395386	0.00660298	0.0282732	GO BP
Regulation of DNA metabolic process	206	151	0.393445	0.00025937	0.00299238	GO BP
Regulation of chromosome organization	107	86	0.390582	0.00356018	0.016341	GO BP
Macromolecular complex disassembly	183	81	0.389307	0.00444136	0.0202399	GO BP
Signal transduction in response to DNA damage	119	67	0.384582	0.0122639	0.0471347	GO BP
Negative regulation of cell cycle	451	313	0.380299	0.000118133	0.00200471	GO BP
DNA damage checkpoint	135	75	0.378318	0.0107168	0.0422056	GO BP
Actin polymerization or depolymerization	125	86	0.378135	0.00492948	0.0218403	GO BP
Microtubule_based movement	175	135	0.37406	0.000521173	0.00337582	GO BP
Regulation of organelle organization	509	374	0.371266	0.000115393	0.00200471	GO BP
Chromosome organization	707	475	0.370537	0.000111645	0.00200471	GO BP
DNA repair	399	279	0.369809	0.000119804	0.00200471	GO BP
Production of molecular mediator of immune response	111	84	0.366063	0.00990644	0.0395935	GO BP
MRNA processing	409	229	0.364919	0.000121669	0.00200471	GO BP
Regulation of cytoskeleton organization	272	201	0.364888	0.000124254	0.00200471	GO BP
Response to DNA damage stimulus	620	429	0.358733	0.000112841	0.00200471	GO BP
RNA processing	656	401	0.349402	0.000114103	0.00200471	GO BP
MRNA metabolic process	614	293	0.347029	0.000118906	0.00200471	GO BP
B cell activation	169	146	0.345364	0.00206986	0.010237	GO BP
Cellular component disassembly	295	155	0.340389	0.00193648	0.00972816	GO BP
Leukocyte migration	258	210	0.338784	0.000370691	0.00315389	GO BP
Negative regulation of cellular component organization	338	234	0.329973	0.00048727	0.00330722	GO BP
Gamete generation	513	290	0.318059	0.000238265	0.00281506	GO BP
Covalent chromatin modification	276	204	0.315219	0.00260384	0.0124906	GO BP
Lymphocyte activation	471	384	0.314774	0.000114758	0.00200471	GO BP
Interaction with host	411	257	0.313561	0.00144998	0.00770904	GO BP
Cellular protein complex assembly	321	227	0.311522	0.00158614	0.00822098	GO BP
Lymphocyte differentiation	228	186	0.310609	0.00537634	0.0233341	GO BP
Chromatin modification	438	320	0.310481	0.000235627	0.00281506	GO BP
Chromatin organization	536	344	0.309234	0.000116442	0.00200471	GO BP
Sexual reproduction	595	328	0.306464	0.000234549	0.00281506	GO BP
Histone modification	270	200	0.305051	0.00683654	0.0288855	GO BP
Cytokine_mediated signaling pathway	338	242	0.304327	0.00243279	0.0118483	GO BP
Axon guidance	360	258	0.302348	0.00277744	0.0130401	GO BP
T cell activation	341	278	0.296003	0.00311452	0.0145041	GO BP
Leukocyte differentiation	333	257	0.292768	0.00531658	0.0232327	GO BP
Leukocyte activation	556	449	0.290882	0.000224442	0.00280772	GO BP
Regulation of lymphocyte activation	296	239	0.287489	0.00999147	0.0395935	GO BP
Nuclear transport	347	244	0.283443	0.0123967	0.0473598	GO BP
Axonogenesis	517	367	0.283308	0.00161421	0.0082389	GO BP
Viral reproduction	701	403	0.278554	0.00159781	0.00822098	GO BP
Morphogenesis of an epithelium	382	302	0.276204	0.00995143	0.0395935	GO BP
Positive regulation of cellular component organization	494	370	0.275575	0.00507146	0.0223144	GO BP
Viral reproductive process	547	318	0.273216	0.00953502	0.0387474	GO BP
Actin cytoskeleton organization	421	319	0.270456	0.0115525	0.0452178	GO BP
Positive regulation of cell proliferation	668	480	0.258763	0.00735704	0.0304792	GO BP
Response to hormone stimulus	652	451	-0.225135	0.00277521	0.0130401	GO BP
Sulfur compound metabolic process	232	178	-0.260582	0.00813397	0.0332659	GO BP
Protein homooligomerization	221	164	-0.261715	0.00996828	0.0395935	GO BP
Anion transport	321	237	-0.264035	0.00112108	0.00601048	GO BP
Nucleotide biosynthetic process	281	180	-0.265526	0.00482393	0.0216737	GO BP
Lipid biosynthetic process	566	410	-0.268576	0.000829876	0.00485744	GO BP
Organic acid transport	217	159	-0.273598	0.00726282	0.0302855	GO BP
Carboxylic acid transport	217	159	-0.273598	0.00726282	0.0302855	GO BP
Response to extracellular stimulus	291	205	-0.288384	0.000515464	0.00337582	GO BP
Response to nutrient levels	266	188	-0.306114	0.000496771	0.00333621	GO BP
Generation of precursor metabolites and energy	456	258	-0.323389	0.000581058	0.00363446	GO BP
Cyclic nucleotide metabolic process	138	90	-0.323464	0.00565398	0.0243732	GO BP
Carbohydrate catabolic process	137	92	-0.324236	0.00487805	0.0217636	GO BP
Alcohol metabolic process	313	234	-0.326811	0.000557724	0.00352305	GO BP
Response to nutrient	135	102	-0.33348	0.0023166	0.0113692	GO BP
Cellular biogenic amine metabolic process	127	95	-0.341505	0.00152439	0.00800621	GO BP
Cellular modified amino acid metabolic process	194	135	-0.351385	0.000429738	0.00315389	GO BP
Lipid transport	208	145	-0.35279	0.000437063	0.00315389	GO BP
Carbohydrate biosynthetic process	166	107	-0.353426	0.000391236	0.00315389	GO BP
Regulation of blood pressure	140	99	-0.355307	0.000767165	0.00453196	GO BP
Amine metabolic process	211	137	-0.373455	0.000430478	0.00315389	GO BP
Cellular respiration	163	67	-0.383932	0.00103164	0.00564466	GO BP
Monocarboxylic acid transport	95	71	-0.39053	0.000693481	0.00413496	GO BP
Polysaccharide metabolic process	95	68	-0.396975	0.00103555	0.00564466	GO BP
Energy derivation by oxidation of organic compounds	333	178	-0.400835	0.000478469	0.00330722	GO BP
Protein tetramerization	81	65	-0.401309	0.000683995	0.00411687	GO BP
Cellular carbohydrate metabolic process	213	152	-0.407831	0.000442478	0.00315389	GO BP
Amine transport	67	40	-0.407952	0.0121359	0.0469256	GO BP
Isoprenoid metabolic process	78	50	-0.413523	0.000963701	0.00545239	GO BP
Regulation of lipid metabolic process	217	150	-0.417983	0.000438982	0.00315389	GO BP
Vitamin metabolic process	101	75	-0.422968	0.000354988	0.00315389	GO BP
Cellular amino acid metabolic process	464	299	-0.423311	0.000634518	0.00389252	GO BP
Glucose metabolic process	211	137	-0.42511	0.000430478	0.00315389	GO BP
Cellular carbohydrate catabolic process	56	39	-0.426286	0.00758265	0.0312112	GO BP
Energy reserve metabolic process	168	110	-0.427548	0.000397931	0.00315389	GO BP
Cofactor biosynthetic process	134	104	-0.44821	0.000389864	0.00315389	GO BP
Steroid biosynthetic process	139	99	-0.448714	0.000383583	0.00315389	GO BP
Coenzyme biosynthetic process	105	82	-0.455035	0.000361141	0.00315389	GO BP
Cellular polysaccharide metabolic process	85	59	-0.457185	0.000334448	0.00315389	GO BP
Hormone metabolic process	161	110	-0.458339	0.000397931	0.00315389	GO BP
Cofactor metabolic process	235	180	-0.466475	0.000482393	0.00330722	GO BP
Lipid catabolic process	251	163	-0.472301	0.000459137	0.003219	GO BP
Triglyceride metabolic process	105	69	-0.483511	0.000343289	0.00315389	GO BP
Coenzyme metabolic process	192	148	-0.493144	0.000439754	0.00315389	GO BP
Glutamine family amino acid metabolic process	62	47	-0.493205	0.000317763	0.00315389	GO BP
Steroid metabolic process	276	194	-0.495589	0.000502513	0.00333962	GO BP
Fatty acid metabolic process	307	207	-0.5101	0.000523834	0.00337582	GO BP
Monocarboxylic acid metabolic process	433	304	-0.512362	0.000644745	0.0039176	GO BP
Peroxisome organization	34	25	-0.532723	0.00332871	0.0153893	GO BP
Glucan metabolic process	68	47	-0.534536	0.000317763	0.00315389	GO BP
Lipid homeostasis	89	61	-0.570606	0.0003367	0.00315389	GO BP
Cellular lipid catabolic process	144	96	-0.583401	0.000381825	0.00315389	GO BP
Response to xenobiotic stimulus	152	117	-0.605841	0.000403063	0.00315389	GO BP
Xenobiotic metabolic process	149	116	-0.610064	0.000405022	0.00315389	GO BP
Secondary metabolic process	42	30	-0.611124	0.000292483	0.00315249	GO BP
Bile acid metabolic process	44	32	-0.691852	0.000293858	0.00315249	GO BP
Cellular amino acid catabolic process	111	81	-0.719741	0.000357526	0.00315389	GO BP
Fatty acid oxidation	89	57	-0.735581	0.000327869	0.00315389	GO BP
Amine catabolic process	18	15	-0.740869	0.000264271	0.00299238	GO BP
Fatty acid beta_oxidation	56	35	-0.782	0.000296472	0.00315249	GO BP
