# Supplementary material for: Glutamine Metabolism Scoring Predicts Prognosis and Therapeutic Resistance in Hepatocellular Carcinoma
Source: Pathol Oncol Res. 2021 Dec 14;27:1610075. doi: 10.3389/pore.2021.1610075 (PMC8724684; doi:10.3389/pore.2021.1610075)
Supplement: Supplementary file 4 [file Table3.XLS]

## Sheet: Sheet1
Table S3. Differentially expressed genes between the high and low GMScore subgroups.
EntrezID	logFC	AveExpr	t	P.Value	adj.P.Val	B	Symbols	Name
6510	34.931	63.834	24.037	2.44e-58	2.91e-54	100.37	SLC1A5	solute carrier family 1 member 5
2539	30.135	68.354	17.145	7.97e-40	4.75e-36	68.848	G6PD	glucose-6-phosphate dehydrogenase
2998	-43.61	56.464	-15.116	5.82e-34	2.31e-30	58.123	GYS2	glycogen synthase 2
3984	21.966	58.381	14.784	5.44e-33	1.56e-29	56.319	LIMK1	LIM domain kinase 1
79888	22.963	71.538	14.757	6.53e-33	1.56e-29	56.17	LPCAT1	lysophosphatidylcholine acyltransferase 1
6554	-48.391	67.447	-14.718	8.52e-33	1.69e-29	55.955	SLC10A1	solute carrier family 10 member 1
115817	-22.214	75.736	-14.282	1.61e-31	2.74e-28	53.565	DHRS1	dehydrogenase/reductase 1
90634	-19.879	58.787	-13.949	1.54e-30	2.29e-27	51.722	N4BP2L1	NEDD4 binding protein 2 like 1
5361	22.017	61.803	13.678	9.64e-30	1.28e-26	50.218	PLXNA1	plexin A1
28964	12.664	71.538	13.63	1.34e-29	1.59e-26	49.949	GIT1	GIT ArfGAP 1
84790	9.6974	89.41	13.576	1.92e-29	2.08e-26	49.65	TUBA1C	tubulin alpha 1c
4605	33.407	57.438	13.564	2.09e-29	2.08e-26	49.581	MYBL2	MYB proto-oncogene like 2
53354	-22.073	70.288	-13.421	5.52e-29	5.06e-26	48.782	PANK1	pantothenate kinase 1
8463	22.819	61.645	13.352	8.77e-29	7.47e-26	48.401	TEAD2	TEA domain transcription factor 2
6694	-44.408	63.689	-13.314	1.14e-28	9.04e-26	48.186	SPP2	secreted phosphoprotein 2
92292	-35.447	70.545	-13.278	1.46e-28	1.05e-25	47.982	GLYATL1	glycine-N-acyltransferase like 1
55920	13.273	80.642	13.273	1.5e-28	1.05e-25	47.957	RCC2	regulator of chromosome condensation 2
65244	16.109	57.929	13.238	1.91e-28	1.26e-25	47.761	SPATS2	spermatogenesis associated serine rich 2
2822	-36.005	51.776	-13.152	3.42e-28	2.14e-25	47.277	GPLD1	glycosylphosphatidylinositol specific phospholipase D1
134526	-34.455	56.877	-13.095	5.02e-28	2.99e-25	46.959	ACOT12	acyl-CoA thioesterase 12
7408	10.76	83.047	13.048	6.9e-28	3.91e-25	46.697	VASP	vasodilator stimulated phosphoprotein
27232	-37.963	64.259	-13.02	8.33e-28	4.51e-25	46.541	GNMT	glycine N-methyltransferase
11004	25.812	47.545	12.984	1.07e-27	5.52e-25	46.336	KIF2C	kinesin family member 2C
7165	7.7757	86.67	12.959	1.26e-27	6.27e-25	46.196	TPD52L2	TPD52 like 2
10166	-21.412	81.072	-12.889	2.03e-27	9.68e-25	45.802	SLC25A15	solute carrier family 25 member 15
1610	-34.946	65.33	-12.815	3.34e-27	1.53e-24	45.39	DAO	D-amino acid oxidase
3159	19.036	81.004	12.804	3.6e-27	1.59e-24	45.326	HMGA1	high mobility group AT-hook 1
3614	24.094	52.592	12.787	4.04e-27	1.72e-24	45.231	IMPDH1	inosine monophosphate dehydrogenase 1
10588	-14.791	83.485	-12.745	5.38e-27	2.21e-24	44.994	MTHFS	methenyltetrahydrofolate synthetase
7923	-21.528	67.723	-12.683	8.17e-27	3.25e-24	44.646	HSD17B8	hydroxysteroid 17-beta dehydrogenase 8
6580	-42.403	66.388	-12.66	9.58e-27	3.68e-24	44.514	SLC22A1	solute carrier family 22 member 1
389434	-31.96	52.517	-12.643	1.07e-26	3.99e-24	44.421	IYD	iodotyrosine deiodinase
55165	18.886	34.827	12.616	1.29e-26	4.64e-24	44.269	CEP55	centrosomal protein 55
284541	-36.896	48.722	-12.61	1.34e-26	4.64e-24	44.236	CYP4A22	cytochrome P450 family 4 subfamily A member 22
11237	13.278	31.881	12.608	1.36e-26	4.64e-24	44.222	RNF24	ring finger protein 24
27090	16.927	44.09	12.575	1.69e-26	5.6e-24	44.041	ST6GALNAC4	"ST6 N-acetylgalactosaminide alpha-2,6-sialyltransferase 4"
4329	-26.334	73.601	-12.518	2.49e-26	8.03e-24	43.718	ALDH6A1	aldehyde dehydrogenase 6 family member A1
9019	11.324	84.442	12.483	3.16e-26	9.9e-24	43.521	MPZL1	myelin protein zero like 1
81539	31.115	67.413	12.448	4e-26	1.22e-23	43.325	SLC38A1	solute carrier family 38 member 1
9123	28.2	57.605	12.374	6.59e-26	1.95e-23	42.908	SLC16A3	solute carrier family 16 member 3
80765	-18.789	43.429	-12.372	6.71e-26	1.95e-23	42.893	STARD5	StAR related lipid transfer domain containing 5
5207	-27.43	44.553	-12.335	8.63e-26	2.45e-23	42.683	PFKFB1	"6-phosphofructo-2-kinase/fructose-2,6-biphosphatase 1"
388335	-23.883	66.478	-12.312	1.01e-25	2.79e-23	42.554	TMEM220	transmembrane protein 220
7301	27.479	44.16	12.307	1.04e-25	2.81e-23	42.529	TYRO3	TYRO3 protein tyrosine kinase
51091	-17.28	69.097	-12.302	1.07e-25	2.84e-23	42.502	SEPSECS	Sep (O-phosphoserine) tRNA:Sec (selenocysteine) tRNA synthase
320	-24.968	49.722	-12.272	1.31e-25	3.4e-23	42.332	APBA1	amyloid beta precursor protein binding family A member 1
79574	37.526	45.966	12.2	2.14e-25	5.43e-23	41.924	EPS8L3	EPS8 like 3
83597	-37.007	52.279	-12.159	2.83e-25	7.03e-23	41.69	RTP3	receptor transporter protein 3
578	16.342	57.558	12.127	3.5e-25	8.52e-23	41.512	BAK1	BCL2 antagonist/killer 1
29958	-28.193	74.406	-12.097	4.28e-25	1.02e-22	41.345	DMGDH	dimethylglycine dehydrogenase
143941	-37.951	35.13	-12.076	4.96e-25	1.16e-22	41.222	TTC36	tetratricopeptide repeat domain 36
1842	-23.624	55.844	-11.998	8.34e-25	1.91e-22	40.786	ECM2	extracellular matrix protein 2
7123	-21.601	50.811	-11.993	8.64e-25	1.94e-22	40.757	CLEC3B	C-type lectin domain family 3 member B
2639	-17.985	76.65	-11.929	1.33e-24	2.93e-22	40.396	GCDH	glutaryl-CoA dehydrogenase
84952	-19.169	81.478	-11.905	1.56e-24	3.39e-22	40.26	CGNL1	cingulin like 1
991	27.682	56.399	11.875	1.92e-24	4.07e-22	40.088	CDC20	cell division cycle 20
2329	-23.613	56.072	-11.872	1.95e-24	4.07e-22	40.074	FMO4	flavin containing dimethylaniline monoxygenase 4
201931	-15.738	68.217	-11.87	1.98e-24	4.07e-22	40.062	TMEM192	transmembrane protein 192
4363	24.62	52.525	11.846	2.33e-24	4.71e-22	39.924	ABCC1	ATP binding cassette subfamily C member 1
55656	14.02	65.786	11.836	2.49e-24	4.94e-22	39.871	INTS8	integrator complex subunit 8
1408	-13.423	82.462	-11.813	2.91e-24	5.68e-22	39.739	CRY2	cryptochrome circadian regulator 2
5138	-17.458	41.988	-11.78	3.64e-24	6.99e-22	39.551	PDE2A	phosphodiesterase 2A
2160	-26.171	76.346	-11.775	3.75e-24	7e-22	39.526	F11	coagulation factor XI
9641	18.163	42.177	11.775	3.76e-24	7e-22	39.524	IKBKE	inhibitor of nuclear factor kappa B kinase subunit epsilon
27141	-19.807	82.93	-11.753	4.35e-24	7.97e-22	39.401	CIDEB	cell death inducing DFFA like effector b
1101	-25.057	51.364	-11.7	6.2e-24	1.12e-21	39.103	CHAD	chondroadherin
6718	-37.314	63.803	-11.687	6.78e-24	1.21e-21	39.029	AKR1D1	aldo-keto reductase family 1 member D1
65985	17.692	56.478	11.634	9.66e-24	1.69e-21	38.731	AACS	acetoacetyl-CoA synthetase
768	39.986	28.721	11.63	9.98e-24	1.72e-21	38.704	CA9	carbonic anhydrase 9
91614	-22.709	57.533	-11.621	1.06e-23	1.8e-21	38.655	DEPDC7	DEP domain containing 7
8777	-22.982	68.846	-11.597	1.24e-23	2.08e-21	38.521	MPDZ	multiple PDZ domain crumbs cell polarity complex component
23562	-25.415	55.304	-11.581	1.39e-23	2.29e-21	38.427	CLDN14	claudin 14
2230	-13.937	76.745	-11.577	1.42e-23	2.31e-21	38.409	FDX1	ferredoxin 1
5166	-23.575	78.078	-11.572	1.47e-23	2.37e-21	38.376	PDK4	pyruvate dehydrogenase kinase 4
112616	15.868	48.05	11.559	1.6e-23	2.54e-21	38.305	CMTM7	CKLF like MARVEL transmembrane domain containing 7
10227	18.9	63.964	11.554	1.65e-23	2.58e-21	38.279	MFSD10	major facilitator superfamily domain containing 10
891	23.127	61.356	11.553	1.67e-23	2.58e-21	38.272	CCNB1	cyclin B1
10184	19.756	52.279	11.547	1.74e-23	2.66e-21	38.234	LHFPL2	LHFPL tetraspan subfamily member 2
4358	12.527	63.803	11.522	2.05e-23	3.07e-21	38.096	MPV17	mitochondrial inner membrane protein MPV17
2992	12.411	60.521	11.522	2.06e-23	3.07e-21	38.094	GYG1	glycogenin 1
392617	-29.065	45.606	-11.501	2.37e-23	3.48e-21	37.976	ELFN1	extracellular leucine rich repeat and fibronectin type III domain containing 1
2690	-27.621	67.587	-11.493	2.5e-23	3.63e-21	37.931	GHR	growth hormone receptor
7371	15.486	59.221	11.478	2.76e-23	3.97e-21	37.846	UCK2	uridine-cytidine kinase 2
23235	-14.822	80.244	-11.475	2.82e-23	4e-21	37.83	SIK2	salt inducible kinase 2
6714	23.963	66.696	11.469	2.93e-23	4.1e-21	37.798	SRC	"SRC proto-oncogene, non-receptor tyrosine kinase"
10322	12.06	66.22	11.466	2.99e-23	4.1e-21	37.781	SMYD5	SMYD family member 5
6358	-24.814	54.358	-11.466	2.99e-23	4.1e-21	37.779	CCL14	C-C motif chemokine ligand 14
23636	9.8716	78.921	11.448	3.37e-23	4.56e-21	37.679	NUP62	nucleoporin 62
153579	-19.106	37.123	-11.436	3.66e-23	4.9e-21	37.61	BTNL9	butyrophilin like 9
4018	-32.277	49.671	-11.422	4.02e-23	5.32e-21	37.531	LPA	lipoprotein(a)
9970	-32.362	68.84	-11.396	4.79e-23	6.28e-21	37.382	NR1I3	nuclear receptor subfamily 1 group I member 3
5347	23.678	49.924	11.385	5.16e-23	6.69e-21	37.319	PLK1	polo like kinase 1
10157	-29.745	62.771	-11.355	6.31e-23	8.03e-21	37.15	AASS	aminoadipate-semialdehyde synthase
54498	20.554	49.842	11.353	6.36e-23	8.03e-21	37.144	SMOX	spermine oxidase
9181	18.06	68.35	11.352	6.4e-23	8.03e-21	37.139	ARHGEF2	Rho/Rac guanine nucleotide exchange factor 2
7915	-15.278	86.434	-11.338	7.04e-23	8.74e-21	37.058	ALDH5A1	aldehyde dehydrogenase 5 family member A1
54873	-22.064	67.207	-11.326	7.66e-23	9.42e-21	36.986	PALMD	palmdelphin
9319	19.31	38.894	11.324	7.75e-23	9.43e-21	36.977	TRIP13	thyroid hormone receptor interactor 13
1581	-41.62	56.601	-11.272	1.1e-22	1.32e-20	36.682	CYP7A1	cytochrome P450 family 7 subfamily A member 1
10528	9.8076	84.246	11.268	1.13e-22	1.34e-20	36.661	NOP56	NOP56 ribonucleoprotein
54764	-12.394	74.901	-11.261	1.18e-22	1.39e-20	36.624	ZRANB1	zinc finger RANBP2-type containing 1
10249	-41.983	59.59	-11.259	1.2e-22	1.4e-20	36.611	GLYAT	glycine-N-acyltransferase
5127	10.619	79.208	11.249	1.28e-22	1.48e-20	36.555	CDK16	cyclin dependent kinase 16
483	19.743	67.401	11.221	1.54e-22	1.76e-20	36.398	ATP1B3	ATPase Na+/K+ transporting subunit beta 3
5050	22.407	57.402	11.22	1.55e-22	1.76e-20	36.392	PAFAH1B3	platelet activating factor acetylhydrolase 1b catalytic subunit 3
10877	-36.967	54.566	-11.186	1.95e-22	2.19e-20	36.2	CFHR4	complement factor H related 4
79777	-18.765	73.036	-11.183	1.98e-22	2.21e-20	36.184	ACBD4	acyl-CoA binding domain containing 4
7329	8.6503	80.57	11.144	2.57e-22	2.84e-20	35.964	UBE2I	ubiquitin conjugating enzyme E2 I
84823	16.043	67.184	11.125	2.92e-22	3.2e-20	35.856	LMNB2	lamin B2
55041	13.118	74.697	11.12	3.03e-22	3.29e-20	35.825	PLEKHB2	pleckstrin homology domain containing B2
338692	13.863	54.476	11.113	3.16e-22	3.4e-20	35.789	ANKRD13D	ankyrin repeat domain 13D
23400	14.995	60.03	11.111	3.22e-22	3.42e-20	35.775	ATP13A2	ATPase cation transporting 13A2
56905	15.428	63.215	11.109	3.25e-22	3.42e-20	35.767	C15orf39	chromosome 15 open reading frame 39
1058	16.151	31.761	11.103	3.39e-22	3.54e-20	35.731	CENPA	centromere protein A
137872	-24.004	62.555	-11.097	3.54e-22	3.67e-20	35.695	ADHFE1	alcohol dehydrogenase iron containing 1
1019	8.5712	86.344	11.087	3.77e-22	3.87e-20	35.642	CDK4	cyclin dependent kinase 4
6282	19.115	77.894	11.048	4.88e-22	4.97e-20	35.423	S100A11	S100 calcium binding protein A11
25902	16.244	50.124	11.035	5.35e-22	5.4e-20	35.345	MTHFD1L	methylenetetrahydrofolate dehydrogenase (NADP+ dependent) 1 like
23491	-27.528	62.218	-10.94	1e-21	1e-19	34.815	CES3	carboxylesterase 3
246778	-17.039	31.62	-10.891	1.39e-21	1.38e-19	34.539	IL27	interleukin 27
285440	-15.456	82.855	-10.886	1.44e-21	1.42e-19	34.509	CYP4V2	cytochrome P450 family 4 subfamily V member 2
28969	13.579	69.96	10.878	1.51e-21	1.48e-19	34.465	BZW2	basic leucine zipper and W2 domains 2
686	-14.852	75.89	-10.872	1.57e-21	1.52e-19	34.433	BTD	biotinidase
55300	-14.628	72.686	-10.87	1.6e-21	1.54e-19	34.418	PI4K2B	phosphatidylinositol 4-kinase type 2 beta
6949	11.278	75.593	10.869	1.61e-21	1.54e-19	34.411	TCOF1	treacle ribosome biogenesis factor 1
284403	17.323	40.494	10.857	1.74e-21	1.65e-19	34.346	WDR62	WD repeat domain 62
22839	8.5538	82.679	10.854	1.78e-21	1.67e-19	34.326	DLGAP4	DLG associated protein 4
6715	-18.963	63.504	-10.85	1.83e-21	1.7e-19	34.306	SRD5A1	steroid 5 alpha-reductase 1
1549	-40.804	39.902	-10.841	1.94e-21	1.78e-19	34.256	CYP2A7	cytochrome P450 family 2 subfamily A member 7
6529	-28.615	78.256	-10.84	1.95e-21	1.78e-19	34.251	SLC6A1	solute carrier family 6 member 1
80344	-8.0749	90.933	-10.833	2.04e-21	1.86e-19	34.21	DCAF11	DDB1 and CUL4 associated factor 11
22849	-17.291	43.703	-10.795	2.63e-21	2.37e-19	33.998	CPEB3	cytoplasmic polyadenylation element binding protein 3
122664	-12.322	13.418	-10.785	2.81e-21	2.52e-19	33.94	TPPP2	tubulin polymerization promoting protein family member 2
1776	-26.631	47.662	-10.769	3.12e-21	2.78e-19	33.851	DNASE1L3	deoxyribonuclease 1 like 3
3838	13.387	81.681	10.75	3.55e-21	3.13e-19	33.742	KPNA2	karyopherin subunit alpha 2
26998	-35.658	68.777	-10.741	3.77e-21	3.3e-19	33.692	FETUB	fetuin B
23408	-12.64	69.885	-10.73	4.04e-21	3.52e-19	33.632	SIRT5	sirtuin 5
6602	9.8285	74.999	10.728	4.1e-21	3.54e-19	33.621	SMARCD1	"SWI/SNF related, matrix associated, actin dependent regulator of chromatin, subfamily d, member 1"
283377	-15.155	75.488	-10.718	4.39e-21	3.76e-19	33.563	SPRYD4	SPRY domain containing 4
990	20.623	51.669	10.714	4.49e-21	3.82e-19	33.543	CDC6	cell division cycle 6
3818	-23.038	78.199	-10.707	4.72e-21	3.99e-19	33.5	KLKB1	kallikrein B1
10460	20.033	65.458	10.705	4.79e-21	4.02e-19	33.488	TACC3	transforming acidic coiled-coil containing protein 3
10050	-26.275	68.618	-10.656	6.6e-21	5.48e-19	33.216	SLC17A4	solute carrier family 17 member 4
345275	-42.056	57.824	-10.655	6.62e-21	5.48e-19	33.213	HSD17B13	hydroxysteroid 17-beta dehydrogenase 13
146894	-17.167	15.013	-10.643	7.18e-21	5.9e-19	33.144	CD300LG	CD300 molecule like family member g
10965	-16.896	66.37	-10.637	7.48e-21	6.11e-19	33.11	ACOT2	acyl-CoA thioesterase 2
25854	-18.773	52.947	-10.629	7.89e-21	6.4e-19	33.064	FAM149A	family with sequence similarity 149 member A
6535	30.013	55.187	10.6	9.57e-21	7.7e-19	32.901	SLC6A8	solute carrier family 6 member 8
7498	-28.102	69.262	-10.59	1.02e-20	8.18e-19	32.844	XDH	xanthine dehydrogenase
23460	-27.286	72.012	-10.583	1.07e-20	8.5e-19	32.805	ABCA6	ATP binding cassette subfamily A member 6
4522	-9.5723	91.036	-10.581	1.08e-20	8.55e-19	32.795	MTHFD1	"methylenetetrahydrofolate dehydrogenase, cyclohydrolase and formyltetrahydrofolate synthetase 1"
54893	-10.815	74.103	-10.578	1.1e-20	8.66e-19	32.779	MTMR10	myotubularin related protein 10
57446	12.756	65.355	10.575	1.12e-20	8.76e-19	32.764	NDRG3	NDRG family member 3
554235	-32.791	58.136	-10.572	1.15e-20	8.87e-19	32.744	ASPDH	aspartate dehydrogenase domain containing
366	-31.581	80.303	-10.572	1.15e-20	8.87e-19	32.742	AQP9	aquaporin 9
55789	20.541	37.851	10.553	1.3e-20	9.96e-19	32.638	DEPDC1B	DEP domain containing 1B
699	19.016	42.355	10.516	1.67e-20	1.25e-18	32.429	BUB1	BUB1 mitotic checkpoint serine/threonine kinase
55689	12.981	60.341	10.516	1.67e-20	1.25e-18	32.429	YEATS2	YEATS domain containing 2
252995	-35.157	43.638	-10.515	1.67e-20	1.25e-18	32.427	FNDC5	fibronectin type III domain containing 5
6095	-19.623	63.935	-10.507	1.77e-20	1.32e-18	32.38	RORA	RAR related orphan receptor A
4051	-26.074	78.253	-10.488	2e-20	1.47e-18	32.274	CYP4F3	cytochrome P450 family 4 subfamily F member 3
114789	-13.521	84.331	-10.488	2e-20	1.47e-18	32.272	SLC25A25	solute carrier family 25 member 25
6821	-12.501	75.581	-10.477	2.15e-20	1.57e-18	32.214	SUOX	sulfite oxidase
346	-33.129	77.311	-10.469	2.27e-20	1.65e-18	32.166	APOC4	apolipoprotein C4
83461	18.142	41.738	10.456	2.47e-20	1.78e-18	32.095	CDCA3	cell division cycle associated 3
1491	-27.749	63.241	-10.453	2.52e-20	1.81e-18	32.078	CTH	cystathionine gamma-lyase
28970	-13.365	83.483	-10.443	2.69e-20	1.91e-18	32.022	C11orf54	chromosome 11 open reading frame 54
10998	-23.522	85.433	-10.443	2.69e-20	1.91e-18	32.022	SLC27A5	solute carrier family 27 member 5
79143	10.167	79.005	10.439	2.76e-20	1.95e-18	32.001	MBOAT7	membrane bound O-acyltransferase domain containing 7
5997	22.882	54.845	10.43	2.92e-20	2.05e-18	31.951	RGS2	regulator of G protein signaling 2
65108	16.035	80.82	10.428	2.97e-20	2.07e-18	31.937	MARCKSL1	MARCKS like 1
202018	-12.643	68.908	-10.422	3.1e-20	2.15e-18	31.902	TAPT1	transmembrane anterior posterior transformation 1
4318	29.334	52.052	10.418	3.17e-20	2.18e-18	31.883	MMP9	matrix metallopeptidase 9
254531	15.045	41.967	10.4	3.57e-20	2.44e-18	31.781	LPCAT4	lysophosphatidylcholine acyltransferase 4
112399	26.58	42.862	10.398	3.63e-20	2.47e-18	31.767	EGLN3	egl-9 family hypoxia inducible factor 3
79019	19.642	41.701	10.396	3.68e-20	2.49e-18	31.757	CENPM	centromere protein M
33	-27.317	39.337	-10.387	3.88e-20	2.61e-18	31.71	ACADL	acyl-CoA dehydrogenase long chain
1582	-36.435	72.257	-10.385	3.93e-20	2.62e-18	31.699	CYP8B1	cytochrome P450 family 8 subfamily B member 1
11199	-30.46	48.65	-10.385	3.94e-20	2.62e-18	31.697	ANXA10	annexin A10
29789	9.4	80.178	10.368	4.4e-20	2.92e-18	31.603	OLA1	Obg like ATPase 1
10171	-18.061	70.216	-10.365	4.5e-20	2.96e-18	31.584	RCL1	RNA terminal phosphate cyclase like 1
197257	-23.162	76.657	-10.356	4.77e-20	3.12e-18	31.535	LDHD	lactate dehydrogenase D
23541	-21.297	81.315	-10.354	4.83e-20	3.15e-18	31.524	SEC14L2	SEC14 like lipid binding 2
81543	-18.383	41.064	-10.348	5.04e-20	3.26e-18	31.488	LRRC3	leucine rich repeat containing 3
9401	21.103	57.205	10.321	6.01e-20	3.87e-18	31.337	RECQL4	RecQ like helicase 4
594	-17.562	62.392	-10.317	6.16e-20	3.95e-18	31.317	BCKDHB	branched chain keto acid dehydrogenase E1 subunit beta
23498	-18.33	83.832	-10.297	7.03e-20	4.48e-18	31.205	HAAO	"3-hydroxyanthranilate 3,4-dioxygenase"
11001	-21.87	82.993	-10.291	7.33e-20	4.65e-18	31.169	SLC27A2	solute carrier family 27 member 2
11322	21.867	58.764	10.288	7.46e-20	4.7e-18	31.154	TMC6	transmembrane channel like 6
84957	9.8153	34.754	10.283	7.71e-20	4.84e-18	31.125	RELT	RELT TNF receptor
2053	-18.268	82.121	-10.271	8.32e-20	5.19e-18	31.061	EPHX2	epoxide hydrolase 2
332	23.149	47.508	10.256	9.21e-20	5.71e-18	30.975	BIRC5	baculoviral IAP repeat containing 5
10007	13.41	67.436	10.246	9.8e-20	6.05e-18	30.921	GNPDA1	glucosamine-6-phosphate deaminase 1
138715	-13.045	17.182	-10.246	9.85e-20	6.05e-18	30.917	ARID3C	AT-rich interaction domain 3C
8647	-32.405	51.293	-10.223	1.14e-19	6.96e-18	30.793	ABCB11	ATP binding cassette subfamily B member 11
471	7.7519	85.914	10.203	1.3e-19	7.93e-18	30.678	ATIC	5-aminoimidazole-4-carboxamide ribonucleotide formyltransferase/IMP cyclohydrolase
85462	13.552	24.204	10.199	1.33e-19	8.07e-18	30.659	FHDC1	FH2 domain containing 1
55861	17.496	51.798	10.197	1.35e-19	8.14e-18	30.647	DBNDD2	dysbindin domain containing 2
92960	-14.88	40.467	-10.192	1.4e-19	8.34e-18	30.619	PEX11G	peroxisomal biogenesis factor 11 gamma
7172	-9.9496	81.947	-10.192	1.4e-19	8.34e-18	30.618	TPMT	thiopurine S-methyltransferase
64081	-20.753	79.263	-10.186	1.45e-19	8.62e-18	30.585	PBLD	phenazine biosynthesis like protein domain containing
6539	-27.012	63.731	-10.178	1.54e-19	9.07e-18	30.538	SLC6A12	solute carrier family 6 member 12
53345	-23.23	50.646	-10.164	1.68e-19	9.85e-18	30.463	TM6SF2	transmembrane 6 superfamily member 2
3131	-24.632	73.496	-10.156	1.77e-19	1.04e-17	30.417	HLF	"HLF transcription factor, PAR bZIP family member"
670	-14.304	81.201	-10.154	1.79e-19	1.04e-17	30.408	BPHL	biphenyl hydrolase like
8470	-20.479	80.007	-10.152	1.82e-19	1.05e-17	30.395	SORBS2	sorbin and SH3 domain containing 2
7262	21.072	41.303	10.15	1.84e-19	1.06e-17	30.386	PHLDA2	pleckstrin homology like domain family A member 2
6878	9.4187	75.143	10.148	1.87e-19	1.07e-17	30.372	TAF6	TATA-box binding protein associated factor 6
79669	16.144	17.079	10.146	1.89e-19	1.08e-17	30.362	C3orf52	chromosome 3 open reading frame 52
144193	-24.675	72.378	-10.126	2.15e-19	1.22e-17	30.253	AMDHD1	amidohydrolase domain containing 1
6696	32.912	77.004	10.124	2.18e-19	1.23e-17	30.239	SPP1	secreted phosphoprotein 1
387601	-21.663	40.578	-10.124	2.19e-19	1.23e-17	30.238	SLC22A25	solute carrier family 22 member 25
2275	13.908	52.155	10.113	2.34e-19	1.31e-17	30.178	FHL3	four and a half LIM domains 3
388610	28.677	54.597	10.11	2.39e-19	1.33e-17	30.16	TRNP1	TMF1 regulated nuclear protein 1
64834	7.8681	81.784	10.104	2.49e-19	1.38e-17	30.128	ELOVL1	ELOVL fatty acid elongase 1
9245	27.637	33.902	10.1	2.55e-19	1.4e-17	30.107	GCNT3	"glucosaminyl (N-acetyl) transferase 3, mucin type"
2110	-15.682	74.402	-10.1	2.55e-19	1.4e-17	30.105	ETFDH	electron transfer flavoprotein dehydrogenase
54941	-18.157	44.762	-10.097	2.61e-19	1.43e-17	30.087	RNF125	ring finger protein 125
157313	13.586	28.791	10.094	2.65e-19	1.44e-17	30.072	CDCA2	cell division cycle associated 2
23154	12.881	56.532	10.083	2.86e-19	1.55e-17	30.009	NCDN	neurochondrin
9185	-16.395	52.843	-10.078	2.94e-19	1.59e-17	29.984	REPS2	RALBP1 associated Eps domain containing 2
84693	-11.441	49.463	-10.077	2.97e-19	1.59e-17	29.977	MCEE	methylmalonyl-CoA epimerase
9918	16.377	68.513	10.077	2.98e-19	1.59e-17	29.975	NCAPD2	non-SMC condensin I complex subunit D2
64151	20.54	52.198	10.074	3.03e-19	1.61e-17	29.959	NCAPG	non-SMC condensin I complex subunit G
6541	22.385	45.036	10.069	3.13e-19	1.66e-17	29.933	SLC7A1	solute carrier family 7 member 1
2119	17.113	54.83	10.067	3.16e-19	1.67e-17	29.922	ETV5	ETS variant transcription factor 5
115330	-14.255	46.265	-10.054	3.46e-19	1.81e-17	29.847	GPR146	G protein-coupled receptor 146
2099	-24.58	34.78	-10.048	3.59e-19	1.88e-17	29.814	ESR1	estrogen receptor 1
118980	-16.538	57.559	-10.039	3.8e-19	1.97e-17	29.767	SFXN2	sideroflexin 2
22996	26.054	44.96	10.028	4.08e-19	2.11e-17	29.705	TTC39A	tetratricopeptide repeat domain 39A
1757	-21.323	81.916	-10.025	4.17e-19	2.15e-17	29.687	SARDH	sarcosine dehydrogenase
81552	12.429	71.517	10.024	4.19e-19	2.15e-17	29.682	VOPP1	VOPP1 WW domain binding protein
23397	16.467	39.807	10.022	4.26e-19	2.18e-17	29.669	NCAPH	non-SMC condensin I complex subunit H
4175	16.271	69.797	10.018	4.35e-19	2.21e-17	29.651	MCM6	minichromosome maintenance complex component 6
387882	25.08	46.265	10.017	4.38e-19	2.22e-17	29.644	C12orf75	chromosome 12 open reading frame 75
51084	-13.804	86.752	-10.003	4.82e-19	2.43e-17	29.563	CRYL1	crystallin lambda 1
22837	-16.886	76.763	-9.9955	5.05e-19	2.54e-17	29.523	COBLL1	cordon-bleu WH2 repeat protein like 1
10979	-11.645	78.312	-9.9926	5.15e-19	2.57e-17	29.507	FERMT2	fermitin family member 2
57405	13.346	31.961	9.9924	5.15e-19	2.57e-17	29.506	SPC25	SPC25 component of NDC80 kinetochore complex
55092	18.134	42.771	9.9889	5.27e-19	2.61e-17	29.487	TMEM51	transmembrane protein 51
80196	8.8526	59.714	9.9874	5.32e-19	2.61e-17	29.478	RNF34	ring finger protein 34
24137	21.343	48.294	9.9869	5.34e-19	2.61e-17	29.475	KIF4A	kinesin family member 4A
55355	18.73	44.38	9.9866	5.35e-19	2.61e-17	29.474	HJURP	Holliday junction recognition protein
10112	21.406	46.975	9.9866	5.35e-19	2.61e-17	29.474	KIF20A	kinesin family member 20A
22974	21.385	67.233	9.975	5.77e-19	2.81e-17	29.41	TPX2	TPX2 microtubule nucleation factor
10402	-19.208	53.534	-9.9721	5.88e-19	2.85e-17	29.393	ST3GAL6	"ST3 beta-galactoside alpha-2,3-sialyltransferase 6"
84516	9.5857	67.846	9.9604	6.34e-19	3.06e-17	29.328	DCTN5	dynactin subunit 5
5446	-19.739	83.101	-9.9524	6.68e-19	3.21e-17	29.284	PON3	paraoxonase 3
1164	17.022	59.044	9.9402	7.23e-19	3.46e-17	29.216	CKS2	CDC28 protein kinase regulatory subunit 2
27338	17.697	56.767	9.9215	8.17e-19	3.89e-17	29.112	UBE2S	ubiquitin conjugating enzyme E2 S
51733	-28.068	81.497	-9.9104	8.78e-19	4.17e-17	29.051	UPB1	beta-ureidopropionase 1
6652	-12.77	89.795	-9.8957	9.66e-19	4.57e-17	28.969	SORD	sorbitol dehydrogenase
2642	-37.99	48.563	-9.8768	1.09e-18	5.14e-17	28.864	GCGR	glucagon receptor
79794	13.782	51.799	9.8537	1.27e-18	5.95e-17	28.736	C12orf49	chromosome 12 open reading frame 49
27165	-36.139	56.641	-9.8519	1.28e-18	6e-17	28.726	GLS2	glutaminase 2
84187	13.561	51.431	9.8468	1.33e-18	6.18e-17	28.698	TMEM164	transmembrane protein 164
5307	28.241	29.665	9.8418	1.37e-18	6.36e-17	28.67	PITX1	paired like homeodomain 1
5570	24.483	38.591	9.8407	1.38e-18	6.37e-17	28.664	PKIB	cAMP-dependent protein kinase inhibitor beta
7188	12.939	42.862	9.8215	1.56e-18	7.19e-17	28.557	TRAF5	TNF receptor associated factor 5
55526	-12.923	88.193	-9.821	1.57e-18	7.19e-17	28.555	DHTKD1	dehydrogenase E1 and transketolase domain containing 1
92579	12.287	65.076	9.8153	1.63e-18	7.43e-17	28.523	G6PC3	glucose-6-phosphatase catalytic subunit 3
124936	-14.507	60.197	-9.8075	1.71e-18	7.78e-17	28.48	CYB5D2	cytochrome b5 domain containing 2
9454	18.625	51.736	9.797	1.83e-18	8.3e-17	28.422	HOMER3	homer scaffold protein 3
23417	-15.895	62.43	-9.7918	1.9e-18	8.55e-17	28.393	MLYCD	malonyl-CoA decarboxylase
51512	17.258	37.724	9.791	1.9e-18	8.55e-17	28.389	GTSE1	G2 and S-phase expressed 1
55679	-18.551	66.999	-9.7906	1.91e-18	8.55e-17	28.387	LIMS2	LIM zinc finger domain containing 2
29089	15.432	46.122	9.7876	1.95e-18	8.69e-17	28.37	UBE2T	ubiquitin conjugating enzyme E2 T
6837	11.326	61.402	9.7782	2.07e-18	9.2e-17	28.318	MED22	mediator complex subunit 22
6632	12.004	68.961	9.7763	2.09e-18	9.28e-17	28.307	SNRPD1	small nuclear ribonucleoprotein D1 polypeptide
210	-9.3483	91.031	-9.7697	2.19e-18	9.65e-17	28.27	ALAD	aminolevulinate dehydratase
9212	18.831	42.868	9.7314	2.8e-18	1.23e-16	28.059	AURKB	aurora kinase B
9455	-23.39	65.723	-9.7262	2.9e-18	1.27e-16	28.03	HOMER2	homer scaffold protein 2
64240	-25.004	69	-9.7138	3.14e-18	1.37e-16	27.961	ABCG5	ATP binding cassette subfamily G member 5
84129	-15.985	75.805	-9.7137	3.14e-18	1.37e-16	27.961	ACAD11	acyl-CoA dehydrogenase family member 11
10228	10.56	63.722	9.7114	3.19e-18	1.38e-16	27.948	STX6	syntaxin 6
10246	-27.988	60.798	-9.7051	3.32e-18	1.43e-16	27.913	SLC17A2	solute carrier family 17 member 2
6929	11.789	72.212	9.7006	3.42e-18	1.47e-16	27.889	TCF3	transcription factor 3
27242	21.037	66.579	9.6884	3.7e-18	1.59e-16	27.821	TNFRSF21	TNF receptor superfamily member 21
3712	-8.1317	90.673	-9.6789	3.93e-18	1.68e-16	27.769	IVD	isovaleryl-CoA dehydrogenase
89953	-10.542	85.89	-9.6726	4.09e-18	1.74e-16	27.734	KLC4	kinesin light chain 4
4288	21.855	67.37	9.6682	4.21e-18	1.79e-16	27.71	MKI67	marker of proliferation Ki-67
701	17.729	40.422	9.6578	4.5e-18	1.9e-16	27.652	BUB1B	BUB1 mitotic checkpoint serine/threonine kinase B
83930	11.267	54.152	9.6548	4.59e-18	1.93e-16	27.635	STARD3NL	STARD3 N-terminal like
3029	-11.303	88.726	-9.6485	4.78e-18	2e-16	27.601	HAGH	hydroxyacylglutathione hydrolase
5295	-13.561	82.767	-9.6482	4.79e-18	2e-16	27.599	PIK3R1	phosphoinositide-3-kinase regulatory subunit 1
285189	-12.54	14.684	-9.6458	4.87e-18	2.02e-16	27.586	PLGLA	plasminogen like A (pseudogene)
55332	13.879	56.622	9.6455	4.88e-18	2.02e-16	27.584	DRAM1	DNA damage regulated autophagy modulator 1
2820	12.55	52.985	9.637	5.15e-18	2.13e-16	27.537	GPD2	glycerol-3-phosphate dehydrogenase 2
54821	10.623	25.864	9.634	5.25e-18	2.17e-16	27.521	ERCC6L	"ERCC excision repair 6 like, spindle assembly checkpoint helicase"
79734	20.32	47.062	9.6304	5.38e-18	2.21e-16	27.501	KCTD17	potassium channel tetramerization domain containing 17
26472	11.994	79.152	9.6288	5.43e-18	2.22e-16	27.492	PPP1R14B	protein phosphatase 1 regulatory inhibitor subunit 14B
8497	14.499	14.519	9.6236	5.62e-18	2.29e-16	27.463	PPFIA4	PTPRF interacting protein alpha 4
11065	22.953	52.355	9.6226	5.65e-18	2.3e-16	27.458	UBE2C	ubiquitin conjugating enzyme E2 C
29127	16.518	55.583	9.6151	5.93e-18	2.4e-16	27.416	RACGAP1	Rac GTPase activating protein 1
1073	-11.65	80.886	-9.6105	6.11e-18	2.47e-16	27.391	CFL2	cofilin 2
8856	-30.153	57.23	-9.6078	6.22e-18	2.5e-16	27.376	NR1I2	nuclear receptor subfamily 1 group I member 2
57733	-29.884	53.93	-9.606	6.29e-18	2.52e-16	27.366	GBA3	glucosylceramidase beta 3 (gene/pseudogene)
3950	-36.137	63.346	-9.6018	6.46e-18	2.58e-16	27.343	LECT2	leukocyte cell derived chemotaxin 2
55224	-21.669	81.854	-9.5969	6.67e-18	2.66e-16	27.316	ETNK2	ethanolamine kinase 2
220134	17.314	37.891	9.5957	6.72e-18	2.67e-16	27.309	SKA1	spindle and kinetochore associated complex subunit 1
6626	9.0555	77.903	9.5954	6.73e-18	2.67e-16	27.308	SNRPA	small nuclear ribonucleoprotein polypeptide A
54443	21.21	49.401	9.5905	6.95e-18	2.74e-16	27.281	ANLN	anillin actin binding protein
8608	-28.822	76.194	-9.5898	6.98e-18	2.75e-16	27.277	RDH16	retinol dehydrogenase 16
84900	11.674	25.123	9.5879	7.07e-18	2.77e-16	27.267	RNFT2	"ring finger protein, transmembrane 2"
23588	-10.663	79.817	-9.5829	7.3e-18	2.85e-16	27.239	KLHDC2	kelch domain containing 2
27347	20.772	46.396	9.5805	7.41e-18	2.88e-16	27.226	STK39	serine/threonine kinase 39
1894	18.771	52.9	9.5802	7.43e-18	2.88e-16	27.224	ECT2	epithelial cell transforming 2
9104	-19.477	83.846	-9.5724	7.81e-18	3.02e-16	27.181	RGN	regucalcin
9232	22.233	55.467	9.5672	8.07e-18	3.11e-16	27.153	PTTG1	"PTTG1 regulator of sister chromatid separation, securin"
404037	-15.484	29.058	-9.5608	8.41e-18	3.23e-16	27.117	HAPLN4	hyaluronan and proteoglycan link protein 4
10213	8.296	80.673	9.5532	8.84e-18	3.39e-16	27.075	PSMD14	"proteasome 26S subunit, non-ATPase 14"
115273	9.3006	17.279	9.5527	8.87e-18	3.39e-16	27.072	RAB42	"RAB42, member RAS oncogene family"
8898	12.131	51.169	9.55	9.02e-18	3.43e-16	27.058	MTMR2	myotubularin related protein 2
5860	-11.924	85.804	-9.5484	9.11e-18	3.46e-16	27.049	QDPR	quinoid dihydropteridine reductase
54538	-14.519	57.201	-9.5409	9.56e-18	3.62e-16	27.008	ROBO4	roundabout guidance receptor 4
173	-30.876	76.775	-9.5348	9.94e-18	3.75e-16	26.974	AFM	afamin
26275	-11.886	76.378	-9.5328	1.01e-17	3.79e-16	26.963	HIBCH	3-hydroxyisobutyryl-CoA hydrolase
1821	8.8555	7.3282	9.5276	1.04e-17	3.9e-16	26.935	DRP2	dystrophin related protein 2
53831	10.969	12.46	9.5252	1.06e-17	3.95e-16	26.921	GPR84	G protein-coupled receptor 84
64780	15.901	52.426	9.5143	1.13e-17	4.22e-16	26.861	MICAL1	"microtubule associated monooxygenase, calponin and LIM domain containing 1"
55825	-14.484	83.912	-9.5131	1.14e-17	4.24e-16	26.855	PECR	peroxisomal trans-2-enoyl-CoA reductase
54762	-17.514	45.789	-9.509	1.17e-17	4.34e-16	26.832	GRAMD1C	GRAM domain containing 1C
3832	15.582	45.58	9.5038	1.21e-17	4.48e-16	26.803	KIF11	kinesin family member 11
2165	-27.372	76.112	-9.4868	1.35e-17	4.96e-16	26.71	F13B	coagulation factor XIII B chain
1036	-26.909	82.281	-9.4867	1.35e-17	4.96e-16	26.71	CDO1	cysteine dioxygenase type 1
51103	-10.868	61.964	-9.4816	1.4e-17	5.11e-16	26.681	NDUFAF1	NADH:ubiquinone oxidoreductase complex assembly factor 1
11170	-13.347	37.902	-9.4783	1.43e-17	5.21e-16	26.663	FAM107A	family with sequence similarity 107 member A
9603	17.527	43.831	9.4767	1.44e-17	5.24e-16	26.655	NFE2L3	"nuclear factor, erythroid 2 like 3"
1548	-36.747	72.688	-9.47	1.51e-17	5.46e-16	26.617	CYP2A6	cytochrome P450 family 2 subfamily A member 6
55858	12.544	66.056	9.4678	1.53e-17	5.52e-16	26.606	TMEM165	transmembrane protein 165
9630	-9.5422	24.481	-9.4647	1.56e-17	5.61e-16	26.589	GNA14	G protein subunit alpha 14
3321	23.169	53.219	9.4549	1.66e-17	5.96e-16	26.535	IGSF3	immunoglobulin superfamily member 3
3764	-22.094	65.754	-9.4494	1.72e-17	6.15e-16	26.504	KCNJ8	potassium inwardly rectifying channel subfamily J member 8
8835	-20.665	51.063	-9.4464	1.75e-17	6.26e-16	26.488	SOCS2	suppressor of cytokine signaling 2
7804	12.828	20.757	9.441	1.82e-17	6.46e-16	26.458	LRP8	LDL receptor related protein 8
51434	8.4155	74.194	9.4351	1.89e-17	6.69e-16	26.426	ANAPC7	anaphase promoting complex subunit 7
1519	-16.003	77.566	-9.4344	1.89e-17	6.69e-16	26.422	CTSO	cathepsin O
7957	-7.9046	36.691	-9.4285	1.97e-17	6.93e-16	26.39	EPM2A	"EPM2A glucan phosphatase, laforin"
146909	17.309	39.773	9.4245	2.02e-17	7.09e-16	26.368	KIF18B	kinesin family member 18B
728833	11.439	27.261	9.4123	2.18e-17	7.64e-16	26.301	FAM72D	family with sequence similarity 72 member D
6241	19.877	66.522	9.4109	2.2e-17	7.69e-16	26.293	RRM2	ribonucleotide reductase regulatory subunit M2
54988	-31.113	66.021	-9.4088	2.23e-17	7.77e-16	26.281	ACSM5	acyl-CoA synthetase medium chain family member 5
153830	14.088	65	9.4075	2.25e-17	7.81e-16	26.274	RNF145	ring finger protein 145
8208	15.266	37.309	9.4053	2.28e-17	7.9e-16	26.262	CHAF1B	chromatin assembly factor 1 subunit B
54509	22.537	41.28	9.403	2.31e-17	7.99e-16	26.25	RHOF	"ras homolog family member F, filopodia associated"
7274	-24.519	49.325	-9.4023	2.32e-17	8.01e-16	26.246	TTPA	alpha tocopherol transfer protein
26147	15.219	51.78	9.3978	2.39e-17	8.22e-16	26.221	PHF19	PHD finger protein 19
5827	-16.114	80.304	-9.3925	2.48e-17	8.48e-16	26.192	PXMP2	peroxisomal membrane protein 2
1901	-15.528	59.028	-9.3916	2.49e-17	8.5e-16	26.187	S1PR1	sphingosine-1-phosphate receptor 1
10024	19.433	44.707	9.3891	2.53e-17	8.61e-16	26.174	TROAP	trophinin associated protein
51291	11.649	47.302	9.3869	2.57e-17	8.71e-16	26.161	GMIP	GEM interacting protein
2875	-22.668	76.936	-9.3808	2.67e-17	9.03e-16	26.128	GPT	glutamic--pyruvic transaminase
54997	28.367	50.103	9.3792	2.69e-17	9.1e-16	26.119	TESC	tescalcin
8529	-31.26	71.85	-9.3726	2.81e-17	9.46e-16	26.083	CYP4F2	cytochrome P450 family 4 subfamily F member 2
6659	23.631	66.234	9.3675	2.9e-17	9.75e-16	26.055	SOX4	SRY-box transcription factor 4
23603	7.4136	85.294	9.3632	2.98e-17	9.99e-16	26.032	CORO1C	coronin 1C
899	14.335	45.762	9.3598	3.05e-17	1.02e-15	26.013	CCNF	cyclin F
3626	-27.028	62.567	-9.3596	3.05e-17	1.02e-15	26.012	INHBC	inhibin subunit beta C
9833	17.02	40.772	9.3564	3.12e-17	1.03e-15	25.994	MELK	maternal embryonic leucine zipper kinase
83442	8.3668	88.518	9.3557	3.13e-17	1.04e-15	25.99	SH3BGRL3	SH3 domain binding glutamate rich protein like 3
6898	-30.204	79.546	-9.3545	3.15e-17	1.04e-15	25.984	TAT	tyrosine aminotransferase
9088	16.01	42.36	9.3508	3.23e-17	1.06e-15	25.963	PKMYT1	"protein kinase, membrane associated tyrosine/threonine 1"
339230	11.313	64.135	9.3454	3.34e-17	1.1e-15	25.934	CCDC137	coiled-coil domain containing 137
5244	-24.614	76.719	-9.3398	3.46e-17	1.13e-15	25.904	ABCB4	ATP binding cassette subfamily B member 4
84722	13.364	38.095	9.3363	3.54e-17	1.16e-15	25.884	PSRC1	proline and serine rich coiled-coil 1
1608	11.63	26.668	9.3266	3.77e-17	1.23e-15	25.831	DGKG	diacylglycerol kinase gamma
283248	16.009	16.375	9.3255	3.8e-17	1.23e-15	25.825	RCOR2	REST corepressor 2
8555	-17.461	62.924	-9.3242	3.83e-17	1.24e-15	25.818	CDC14B	cell division cycle 14B
51564	13.432	68.98	9.3214	3.9e-17	1.26e-15	25.803	HDAC7	histone deacetylase 7
221294	-13.103	65.346	-9.3163	4.03e-17	1.3e-15	25.775	NT5DC1	5'-nucleotidase domain containing 1
259307	16.658	36.9	9.3159	4.03e-17	1.3e-15	25.773	IL4I1	interleukin 4 induced 1
6513	21.595	46.086	9.3131	4.11e-17	1.32e-15	25.757	SLC2A1	solute carrier family 2 member 1
10551	35.709	26.253	9.3027	4.39e-17	1.4e-15	25.7	AGR2	"anterior gradient 2, protein disulphide isomerase family member"
80168	-22.922	27.264	-9.29	4.76e-17	1.52e-15	25.631	MOGAT2	monoacylglycerol O-acyltransferase 2
11069	-17.295	54.245	-9.2869	4.86e-17	1.54e-15	25.614	RAPGEF4	Rap guanine nucleotide exchange factor 4
1576	-36.833	67.898	-9.2832	4.97e-17	1.58e-15	25.593	CYP3A4	cytochrome P450 family 3 subfamily A member 4
9493	17.299	40.173	9.2824	5e-17	1.58e-15	25.589	KIF23	kinesin family member 23
51128	-13.327	78.162	-9.2718	5.34e-17	1.68e-15	25.531	SAR1B	secretion associated Ras related GTPase 1B
84542	7.9797	34.812	9.2704	5.39e-17	1.7e-15	25.524	KIAA1841	KIAA1841
81620	18.785	50.433	9.2669	5.51e-17	1.73e-15	25.505	CDT1	chromatin licensing and DNA replication factor 1
1063	21.627	62.379	9.2585	5.82e-17	1.82e-15	25.459	CENPF	centromere protein F
7153	23.217	70.45	9.2568	5.88e-17	1.83e-15	25.449	TOP2A	DNA topoisomerase II alpha
10307	-14.349	56.849	-9.2539	5.99e-17	1.86e-15	25.433	APBB3	amyloid beta precursor protein binding family B member 3
6016	9.9577	56.709	9.2535	6.01e-17	1.86e-15	25.431	RIT1	Ras like without CAAX 1
79789	-14.711	74.916	-9.2535	6.01e-17	1.86e-15	25.431	CLMN	calmin
9787	16.699	38.805	9.252	6.06e-17	1.87e-15	25.423	DLGAP5	DLG associated protein 5
10901	-11.965	82.085	-9.2446	6.35e-17	1.96e-15	25.383	DHRS4	dehydrogenase/reductase 4
501	-11.27	89.384	-9.2394	6.57e-17	2.02e-15	25.355	ALDH7A1	aldehyde dehydrogenase 7 family member A1
6653	-16.738	80.658	-9.2377	6.64e-17	2.03e-15	25.345	SORL1	sortilin related receptor 1
51185	-7.9229	62.457	-9.2373	6.66e-17	2.03e-15	25.343	CRBN	cereblon
7226	13.804	34.837	9.2371	6.67e-17	2.03e-15	25.342	TRPM2	transient receptor potential cation channel subfamily M member 2
57647	10.345	63.093	9.2357	6.72e-17	2.04e-15	25.334	DHX37	DEAH-box helicase 37
5648	-19.271	78.612	-9.2343	6.79e-17	2.06e-15	25.326	MASP1	mannan binding lectin serine peptidase 1
9156	13.918	35.963	9.2255	7.17e-17	2.17e-15	25.279	EXO1	exonuclease 1
8438	14.782	32.637	9.2231	7.29e-17	2.2e-15	25.265	RAD54L	RAD54 like
8801	-8.3838	88.258	-9.2217	7.35e-17	2.21e-15	25.258	SUCLG2	succinate-CoA ligase GDP-forming subunit beta
2308	-15.528	63.745	-9.2208	7.39e-17	2.22e-15	25.253	FOXO1	forkhead box O1
83540	17.202	39.981	9.2188	7.49e-17	2.24e-15	25.242	NUF2	NUF2 component of NDC80 kinetochore complex
94081	-9.5157	83.152	-9.2091	7.96e-17	2.38e-15	25.189	SFXN1	sideroflexin 1
548645	-13.594	58.405	-9.2046	8.19e-17	2.44e-15	25.164	DNAJC25	DnaJ heat shock protein family (Hsp40) member C25
5538	10.269	82.693	9.1975	8.57e-17	2.55e-15	25.126	PPT1	palmitoyl-protein thioesterase 1
55388	14.169	33.411	9.197	8.6e-17	2.55e-15	25.123	MCM10	minichromosome maintenance 10 replication initiation factor
687	-15.373	82.07	-9.1961	8.65e-17	2.56e-15	25.118	KLF9	Kruppel like factor 9
1553	-21.419	16.641	-9.1935	8.8e-17	2.59e-15	25.104	CYP2A13	cytochrome P450 family 2 subfamily A member 13
5009	-31.25	71.896	-9.1919	8.88e-17	2.61e-15	25.095	OTC	ornithine carbamoyltransferase
10599	-25.143	81.652	-9.1899	9e-17	2.64e-15	25.084	SLCO1B1	solute carrier organic anion transporter family member 1B1
10652	7.9778	79.506	9.1869	9.17e-17	2.68e-15	25.068	YKT6	YKT6 v-SNARE homolog
10226	10.447	76.993	9.1818	9.47e-17	2.77e-15	25.04	PLIN3	perilipin 3
79758	-13.362	51.11	-9.1814	9.5e-17	2.77e-15	25.038	DHRS12	dehydrogenase/reductase 12
10643	25.015	41.109	9.1695	1.02e-16	2.98e-15	24.973	IGF2BP3	insulin like growth factor 2 mRNA binding protein 3
55107	-25.862	67.437	-9.1673	1.04e-16	3.01e-15	24.961	ANO1	anoctamin 1
55700	10.569	73.027	9.1655	1.05e-16	3.04e-15	24.952	MAP7D1	MAP7 domain containing 1
8318	16.181	39.507	9.1543	1.13e-16	3.25e-15	24.89	CDC45	cell division cycle 45
55143	16.482	45.956	9.15	1.16e-16	3.34e-15	24.867	CDCA8	cell division cycle associated 8
51705	-13.726	44.477	-9.1471	1.18e-16	3.39e-15	24.851	EMCN	endomucin
18	-16.411	89.106	-9.1394	1.24e-16	3.55e-15	24.809	ABAT	4-aminobutyrate aminotransferase
127	-33.851	77.131	-9.1362	1.26e-16	3.61e-15	24.792	ADH4	"alcohol dehydrogenase 4 (class II), pi polypeptide"
5888	11.611	33.075	9.1263	1.35e-16	3.84e-15	24.738	RAD51	RAD51 recombinase
23531	15.772	58.649	9.1215	1.39e-16	3.95e-15	24.712	MMD	monocyte to macrophage differentiation associated
1827	-15.277	73.444	-9.1162	1.44e-16	4.07e-15	24.683	RCAN1	regulator of calcineurin 1
51015	-11.892	77.492	-9.1115	1.48e-16	4.18e-15	24.657	ISOC1	isochorismatase domain containing 1
51586	7.7695	80.169	9.1075	1.52e-16	4.28e-15	24.636	MED15	mediator complex subunit 15
51179	-34.692	54.607	-9.1067	1.52e-16	4.29e-15	24.631	HAO2	hydroxyacid oxidase 2
94005	12.143	62.244	9.1066	1.53e-16	4.29e-15	24.631	PIGS	phosphatidylinositol glycan anchor biosynthesis class S
65059	-12.777	81.755	-9.1034	1.56e-16	4.36e-15	24.613	RAPH1	Ras association (RalGDS/AF-6) and pleckstrin homology domains 1
622	-22.276	83.912	-9.1033	1.56e-16	4.36e-15	24.613	BDH1	3-hydroxybutyrate dehydrogenase 1
123876	-26.394	81.976	-9.0961	1.63e-16	4.55e-15	24.574	ACSM2A	acyl-CoA synthetase medium chain family member 2A
79801	14.68	33.979	9.0924	1.67e-16	4.64e-15	24.554	SHCBP1	SHC binding and spindle associated 1
148	-19.622	23.931	-9.0913	1.68e-16	4.67e-15	24.548	ADRA1A	adrenoceptor alpha 1A
22919	9.6698	79.381	9.0904	1.69e-16	4.68e-15	24.543	MAPRE1	microtubule associated protein RP/EB family member 1
3931	-24.203	61.224	-9.0893	1.7e-16	4.7e-15	24.537	LCAT	lecithin-cholesterol acyltransferase
9260	14.14	62.193	9.0877	1.72e-16	4.74e-15	24.528	PDLIM7	PDZ and LIM domain 7
4751	16.852	43.922	9.0857	1.74e-16	4.79e-15	24.517	NEK2	NIMA related kinase 2
5214	23.069	49.65	9.0845	1.75e-16	4.81e-15	24.511	PFKP	"phosphofructokinase, platelet"
23149	15.592	26.118	9.0778	1.83e-16	5.01e-15	24.474	FCHO1	FCH and mu domain containing endocytic adaptor 1
2305	21.874	60.18	9.0633	2.01e-16	5.48e-15	24.395	FOXM1	forkhead box M1
388646	-29.897	56.728	-9.0617	2.03e-16	5.52e-15	24.387	GBP7	guanylate binding protein 7
5580	14.113	62.402	9.0474	2.22e-16	6.02e-15	24.309	PRKCD	protein kinase C delta
2177	14.65	42.787	9.0474	2.22e-16	6.02e-15	24.309	FANCD2	FA complementation group D2
4356	11.909	24.077	9.0464	2.23e-16	6.04e-15	24.304	MPP3	membrane palmitoylated protein 3
84102	-18.282	64.809	-9.0462	2.23e-16	6.04e-15	24.303	SLC41A2	solute carrier family 41 member 2
266629	-14.841	14.215	-9.0414	2.3e-16	6.21e-15	24.277	SEC14L3	SEC14 like lipid binding 3
26255	6.7428	7.4681	9.029	2.49e-16	6.7e-15	24.209	PTTG3P	"pituitary tumor-transforming 3, pseudogene"
80346	12.361	55.392	9.0235	2.58e-16	6.92e-15	24.18	REEP4	receptor accessory protein 4
8767	14.39	57.807	9.0232	2.58e-16	6.92e-15	24.178	RIPK2	receptor interacting serine/threonine kinase 2
50807	15.206	65.718	9.022	2.6e-16	6.95e-15	24.171	ASAP1	"ArfGAP with SH3 domain, ankyrin repeat and PH domain 1"
10403	15.851	43.39	9.0164	2.7e-16	7.18e-15	24.141	NDC80	NDC80 kinetochore complex component
50515	14.317	33.96	9.0125	2.76e-16	7.35e-15	24.12	CHST11	carbohydrate sulfotransferase 11
9693	-13.311	68.842	-9.0098	2.81e-16	7.46e-15	24.105	RAPGEF2	Rap guanine nucleotide exchange factor 2
2146	14.37	49.766	9.0067	2.86e-16	7.59e-15	24.089	EZH2	enhancer of zeste 2 polycomb repressive complex 2 subunit
10900	10.504	12.485	9.0031	2.93e-16	7.74e-15	24.069	RUNDC3A	RUN domain containing 3A
8870	19.613	71.501	8.9981	3.02e-16	7.97e-15	24.042	IER3	immediate early response 3
10013	-9.0648	84.053	-8.9958	3.07e-16	8.08e-15	24.029	HDAC6	histone deacetylase 6
8273	12.255	53.81	8.9921	3.14e-16	8.25e-15	24.009	SLC10A3	solute carrier family 10 member 3
5834	9.501	84.612	8.9912	3.16e-16	8.27e-15	24.004	PYGB	glycogen phosphorylase B
1870	11.482	31.018	8.987	3.24e-16	8.48e-15	23.982	E2F2	E2F transcription factor 2
9057	11.936	57.235	8.984	3.31e-16	8.62e-15	23.965	SLC7A6	solute carrier family 7 member 6
3276	8.2022	83.094	8.981	3.37e-16	8.77e-15	23.949	PRMT1	protein arginine methyltransferase 1
2118	29.179	51.485	8.9787	3.42e-16	8.87e-15	23.937	ETV4	ETS variant transcription factor 4
8877	27.262	48.733	8.9782	3.43e-16	8.88e-15	23.934	SPHK1	sphingosine kinase 1
51380	-18.164	61.196	-8.9771	3.45e-16	8.92e-15	23.928	CSAD	cysteine sulfinic acid decarboxylase
23657	23.205	35.756	8.9742	3.52e-16	9.07e-15	23.913	SLC7A11	solute carrier family 7 member 11
364	-14.909	39.618	-8.9736	3.53e-16	9.09e-15	23.909	AQP7	aquaporin 7
822	21.893	65.254	8.9721	3.56e-16	9.15e-15	23.901	CAPG	"capping actin protein, gelsolin like"
6809	15.205	57.383	8.9649	3.73e-16	9.55e-15	23.862	STX3	syntaxin 3
653820	12.316	34.827	8.9644	3.74e-16	9.57e-15	23.859	FAM72B	family with sequence similarity 72 member B
1298	19.433	30.165	8.9622	3.79e-16	9.68e-15	23.847	COL9A2	collagen type IX alpha 2 chain
983	19.159	54.643	8.9574	3.91e-16	9.95e-15	23.821	CDK1	cyclin dependent kinase 1
283373	12.094	71.257	8.9549	3.97e-16	1.01e-14	23.808	ANKRD52	ankyrin repeat domain 52
1962	-17.727	86.722	-8.951	4.07e-16	1.03e-14	23.787	EHHADH	enoyl-CoA hydratase and 3-hydroxyacyl CoA dehydrogenase
163882	-10.742	70.096	-8.9325	4.57e-16	1.16e-14	23.687	CNST	"consortin, connexin sorting protein"
79689	-21.129	42.698	-8.9289	4.67e-16	1.18e-14	23.667	STEAP4	STEAP4 metalloreductase
9296	7.5016	83.265	8.9277	4.71e-16	1.19e-14	23.66	ATP6V1F	ATPase H+ transporting V1 subunit F
79442	-16.193	44.52	-8.9237	4.83e-16	1.21e-14	23.639	LRRC2	leucine rich repeat containing 2
64577	-24.523	75.959	-8.9234	4.84e-16	1.21e-14	23.638	ALDH8A1	aldehyde dehydrogenase 8 family member A1
83758	-22.66	76.507	-8.9171	5.04e-16	1.26e-14	23.603	RBP5	retinol binding protein 5
84869	-14.592	65.573	-8.9163	5.06e-16	1.26e-14	23.599	CBR4	carbonyl reductase 4
3607	8.2808	76.614	8.9131	5.16e-16	1.29e-14	23.582	FOXK2	forkhead box K2
9079	-13.47	46.855	-8.9104	5.25e-16	1.31e-14	23.567	LDB2	LIM domain binding 2
1946	22.63	24.774	8.9073	5.35e-16	1.33e-14	23.551	EFNA5	ephrin A5
80228	15.18	47.047	8.9056	5.41e-16	1.34e-14	23.541	ORAI2	ORAI calcium release-activated calcium modulator 2
10057	11.004	57.512	8.8993	5.63e-16	1.39e-14	23.507	ABCC5	ATP binding cassette subfamily C member 5
80023	21.183	48.77	8.8938	5.83e-16	1.44e-14	23.478	NRSN2	neurensin 2
9837	15.498	45.492	8.887	6.08e-16	1.5e-14	23.441	GINS1	GINS complex subunit 1
130013	-21.451	72.613	-8.8843	6.18e-16	1.52e-14	23.426	ACMSD	aminocarboxymuconate semialdehyde decarboxylase
401375	-10.83	42.088	-8.8804	6.34e-16	1.55e-14	23.405	GTF2IRD2P1	GTF2I repeat domain containing 2 pseudogene 1
60386	9.9271	47.205	8.8756	6.53e-16	1.6e-14	23.379	SLC25A19	solute carrier family 25 member 19
6611	9.3922	76.747	8.8738	6.61e-16	1.61e-14	23.37	SMS	spermine synthase
55723	16.687	46.587	8.8724	6.66e-16	1.62e-14	23.362	ASF1B	anti-silencing function 1B histone chaperone
4337	-13.163	76.276	-8.8722	6.67e-16	1.62e-14	23.361	MOCS1	molybdenum cofactor synthesis 1
10970	7.8325	90.053	8.8714	6.71e-16	1.63e-14	23.357	CKAP4	cytoskeleton associated protein 4
835	10.971	59.496	8.8613	7.14e-16	1.73e-14	23.302	CASP2	caspase 2
122970	-12.729	50.092	-8.8583	7.28e-16	1.76e-14	23.286	ACOT4	acyl-CoA thioesterase 4
10395	-13.95	66.879	-8.8552	7.42e-16	1.79e-14	23.269	DLC1	DLC1 Rho GTPase activating protein
55215	15.385	55.319	8.8527	7.54e-16	1.82e-14	23.256	FANCI	FA complementation group I
60370	-14.402	60.544	-8.8522	7.56e-16	1.82e-14	23.253	AVPI1	arginine vasopressin induced 1
1124	-16.794	65.745	-8.8491	7.71e-16	1.85e-14	23.236	CHN2	chimerin 2
440	22.357	43.281	8.8481	7.76e-16	1.86e-14	23.231	ASNS	asparagine synthetase (glutamine-hydrolyzing)
80728	11.244	36.57	8.8427	8.03e-16	1.92e-14	23.202	ARHGAP39	Rho GTPase activating protein 39
6097	-20.96	81.977	-8.8384	8.25e-16	1.97e-14	23.179	RORC	RAR related orphan receptor C
5424	12.575	65.19	8.8276	8.82e-16	2.1e-14	23.12	POLD1	"DNA polymerase delta 1, catalytic subunit"
11052	7.7379	76.746	8.8268	8.87e-16	2.1e-14	23.116	CPSF6	cleavage and polyadenylation specific factor 6
9270	10.132	67.271	8.8248	8.98e-16	2.13e-14	23.106	ITGB1BP1	integrin subunit beta 1 binding protein 1
9056	16.455	47.655	8.8188	9.32e-16	2.2e-14	23.073	SLC7A7	solute carrier family 7 member 7
9263	11.795	60.08	8.8184	9.34e-16	2.2e-14	23.071	STK17A	serine/threonine kinase 17a
3434	-20.152	65.545	-8.8173	9.41e-16	2.22e-14	23.065	IFIT1	interferon induced protein with tetratricopeptide repeats 1
51218	-8.4552	83.963	-8.8143	9.59e-16	2.25e-14	23.049	GLRX5	glutaredoxin 5
5494	-8.3215	81.192	-8.8123	9.71e-16	2.28e-14	23.038	PPM1A	"protein phosphatase, Mg2+/Mn2+ dependent 1A"
114787	12.971	35.627	8.806	1.01e-15	2.36e-14	23.004	GPRIN1	G protein regulated inducer of neurite outgrowth 1
5150	11.726	48.114	8.8009	1.04e-15	2.44e-14	22.977	PDE7A	phosphodiesterase 7A
139341	8.1642	45.373	8.7999	1.05e-15	2.45e-14	22.971	FUNDC1	FUN14 domain containing 1
23616	16.369	44.675	8.7995	1.05e-15	2.45e-14	22.969	SH3BP1	SH3 domain binding protein 1
79172	9.2784	31.942	8.7979	1.06e-15	2.47e-14	22.96	CENPO	centromere protein O
9704	10.691	64.968	8.7967	1.07e-15	2.48e-14	22.954	DHX34	DExH-box helicase 34
25946	13.206	51.411	8.7961	1.07e-15	2.49e-14	22.951	ZNF385A	zinc finger protein 385A
5210	14.631	35.122	8.7875	1.13e-15	2.62e-14	22.905	PFKFB4	"6-phosphofructo-2-kinase/fructose-2,6-biphosphatase 4"
64816	-18.524	22.998	-8.7852	1.15e-15	2.65e-14	22.892	CYP3A43	cytochrome P450 family 3 subfamily A member 43
23210	10.495	64.797	8.7815	1.18e-15	2.71e-14	22.872	JMJD6	"jumonji domain containing 6, arginine demethylase and lysine hydroxylase"
81577	-11.02	67.063	-8.7811	1.18e-15	2.71e-14	22.87	GFOD2	glucose-fructose oxidoreductase domain containing 2
116519	-25.83	81.151	-8.7806	1.18e-15	2.71e-14	22.868	APOA5	apolipoprotein A5
9154	-29.649	54.752	-8.7795	1.19e-15	2.73e-14	22.861	SLC28A1	solute carrier family 28 member 1
54620	10.093	47.635	8.7786	1.2e-15	2.74e-14	22.857	FBXL19	F-box and leucine rich repeat protein 19
9240	14.34	53.824	8.7742	1.23e-15	2.81e-14	22.833	PNMA1	PNMA family member 1
54363	-23.053	83.927	-8.7735	1.24e-15	2.81e-14	22.829	HAO1	hydroxyacid oxidase 1
2346	-20.691	50.501	-8.7725	1.24e-15	2.83e-14	22.824	FOLH1	folate hydrolase 1
1647	-14.553	76.838	-8.7638	1.31e-15	2.98e-14	22.777	GADD45A	growth arrest and DNA damage inducible alpha
10351	-27.503	46.983	-8.7597	1.35e-15	3.05e-14	22.755	ABCA8	ATP binding cassette subfamily A member 8
23729	-12.151	58.799	-8.7586	1.36e-15	3.06e-14	22.75	SHPK	sedoheptulokinase
8857	23.242	45.844	8.757	1.37e-15	3.09e-14	22.741	FCGBP	Fc fragment of IgG binding protein
113130	17.501	52.549	8.737	1.55e-15	3.49e-14	22.633	CDCA5	cell division cycle associated 5
10095	7.0603	90.957	8.7285	1.64e-15	3.68e-14	22.588	ARPC1B	actin related protein 2/3 complex subunit 1B
641371	-14.299	77.268	-8.7264	1.66e-15	3.72e-14	22.576	ACOT1	acyl-CoA thioesterase 1
11278	-14.876	60.612	-8.7214	1.71e-15	3.83e-14	22.55	KLF12	Kruppel like factor 12
10891	-24.008	66.5	-8.7195	1.73e-15	3.86e-14	22.54	PPARGC1A	PPARG coactivator 1 alpha
199953	11.11	49.7	8.7144	1.79e-15	3.98e-14	22.512	TMEM201	transmembrane protein 201
367	-21.472	35.317	-8.7135	1.8e-15	4e-14	22.507	AR	androgen receptor
64241	-25.588	72.565	-8.7129	1.81e-15	4.01e-14	22.504	ABCG8	ATP binding cassette subfamily G member 8
5031	14.128	29.811	8.7107	1.83e-15	4.05e-14	22.492	P2RY6	pyrimidinergic receptor P2Y6
51535	6.3516	68.689	8.7097	1.84e-15	4.07e-14	22.487	PPHLN1	periphilin 1
653190	-18.229	55.617	-8.7075	1.87e-15	4.12e-14	22.475	ABCC6P1	ATP binding cassette subfamily C member 6 pseudogene 1
54657	-33.701	68.402	-8.7059	1.88e-15	4.15e-14	22.467	UGT1A4	UDP glucuronosyltransferase family 1 member A4
154	-16.421	35.919	-8.7041	1.91e-15	4.19e-14	22.457	ADRB2	adrenoceptor beta 2
171425	-16.307	59.344	-8.6981	1.98e-15	4.34e-14	22.425	CLYBL	citrate lyase beta like
10083	30.911	30.037	8.6966	2e-15	4.38e-14	22.417	USH1C	USH1 protein network component harmonin
84975	9.298	68.049	8.6959	2.01e-15	4.38e-14	22.413	MFSD5	major facilitator superfamily domain containing 5
81490	11.575	65.142	8.6958	2.01e-15	4.38e-14	22.412	PTDSS2	phosphatidylserine synthase 2
9322	13.483	61.364	8.6921	2.05e-15	4.47e-14	22.393	TRIP10	thyroid hormone receptor interactor 10
6329	-9.7736	23.817	-8.6917	2.06e-15	4.48e-14	22.39	SCN4A	sodium voltage-gated channel alpha subunit 4
81930	12.842	29.373	8.684	2.16e-15	4.69e-14	22.349	KIF18A	kinesin family member 18A
92162	-8.0501	29.916	-8.6655	2.42e-15	5.25e-14	22.25	TMEM88	transmembrane protein 88
23109	9.3158	8.3513	8.6628	2.46e-15	5.33e-14	22.236	DDN	dendrin
23223	11.549	70.025	8.6582	2.53e-15	5.47e-14	22.211	RRP12	ribosomal RNA processing 12 homolog
388931	10.511	25.119	8.6534	2.61e-15	5.63e-14	22.185	MFSD2B	major facilitator superfamily domain containing 2B
25924	-26.325	50.077	-8.6508	2.65e-15	5.71e-14	22.171	MYRIP	myosin VIIA and Rab interacting protein
10452	8.0021	82.981	8.647	2.72e-15	5.84e-14	22.151	TOMM40	translocase of outer mitochondrial membrane 40
7272	16.083	36.604	8.6433	2.78e-15	5.96e-14	22.131	TTK	TTK protein kinase
6633	6.0754	89.612	8.6315	2.99e-15	6.4e-14	22.068	SNRPD2	small nuclear ribonucleoprotein D2 polypeptide
80210	10.752	29.143	8.629	3.04e-15	6.49e-14	22.055	ARMC9	armadillo repeat containing 9
10293	11.963	33.976	8.6276	3.07e-15	6.53e-14	22.047	TRAIP	TRAF interacting protein
9133	17.651	47.71	8.627	3.08e-15	6.55e-14	22.044	CCNB2	cyclin B2
25805	20.999	65.806	8.6238	3.14e-15	6.67e-14	22.027	BAMBI	BMP and activin membrane bound inhibitor
957	-17.706	73.038	-8.6213	3.19e-15	6.75e-14	22.013	ENTPD5	ectonucleoside triphosphate diphosphohydrolase 5 (inactive)
1629	-11.616	69.259	-8.6212	3.19e-15	6.75e-14	22.013	DBT	dihydrolipoamide branched chain transacylase E2
8309	-20.039	80.621	-8.6185	3.24e-15	6.85e-14	21.999	ACOX2	acyl-CoA oxidase 2
51317	10.277	59.414	8.614	3.34e-15	7.04e-14	21.974	PHF21A	PHD finger protein 21A
51422	-14.566	60.13	-8.6093	3.43e-15	7.23e-14	21.95	PRKAG2	protein kinase AMP-activated non-catalytic subunit gamma 2
152503	-11.359	79.64	-8.6068	3.49e-15	7.33e-14	21.936	SH3D19	SH3 domain containing 19
9688	10.38	60.547	8.6053	3.52e-15	7.39e-14	21.928	NUP93	nucleoporin 93
10055	6.6641	85.728	8.604	3.55e-15	7.43e-14	21.921	SAE1	SUMO1 activating enzyme subunit 1
83737	-7.9695	80.198	-8.6004	3.63e-15	7.59e-14	21.902	ITCH	itchy E3 ubiquitin protein ligase
79887	21.116	42.086	8.5998	3.64e-15	7.6e-14	21.899	PLBD1	phospholipase B domain containing 1
10350	-15.684	34.799	-8.5983	3.68e-15	7.66e-14	21.891	ABCA9	ATP binding cassette subfamily A member 9
55247	12.48	24.169	8.5929	3.8e-15	7.9e-14	21.862	NEIL3	nei like DNA glycosylase 3
128869	10.672	68.684	8.5895	3.88e-15	8.06e-14	21.844	PIGU	phosphatidylinositol glycan anchor biosynthesis class U
6533	20.263	48.049	8.5879	3.92e-15	8.13e-14	21.835	SLC6A6	solute carrier family 6 member 6
57181	13.167	46.878	8.5847	4e-15	8.27e-14	21.818	SLC39A10	solute carrier family 39 member 10
57504	10.445	60.171	8.579	4.14e-15	8.56e-14	21.788	MTA3	metastasis associated 1 family member 3
3833	19.128	54.318	8.5778	4.17e-15	8.6e-14	21.781	KIFC1	kinesin family member C1
440503	-19.008	73.127	-8.5777	4.18e-15	8.6e-14	21.781	PLIN5	perilipin 5
5096	-5.8511	90.168	-8.5716	4.34e-15	8.91e-14	21.748	PCCB	propionyl-CoA carboxylase subunit beta
4688	16.56	46.622	8.5661	4.49e-15	9.2e-14	21.719	NCF2	neutrophil cytosolic factor 2
23231	22.688	64.317	8.5653	4.51e-15	9.23e-14	21.715	SEL1L3	SEL1L family member 3
2158	-29.561	76.741	-8.5612	4.62e-15	9.45e-14	21.693	F9	coagulation factor IX
2203	-17.257	87.049	-8.555	4.81e-15	9.81e-14	21.66	FBP1	fructose-bisphosphatase 1
55244	-20.577	78.906	-8.5544	4.82e-15	9.83e-14	21.656	SLC47A1	solute carrier family 47 member 1
55753	-24.539	73.148	-8.5516	4.91e-15	9.98e-14	21.642	OGDHL	oxoglutarate dehydrogenase like
8562	6.5568	78.052	8.5403	5.26e-15	1.07e-13	21.581	DENR	density regulated re-initiation and release factor
57648	10.118	85.324	8.5342	5.46e-15	1.11e-13	21.549	KIAA1522	KIAA1522
9654	16.249	60.512	8.5268	5.72e-15	1.16e-13	21.51	TTLL4	tubulin tyrosine ligase like 4
10243	-13.916	61.182	-8.5226	5.87e-15	1.19e-13	21.487	GPHN	gephyrin
10268	-16.943	49.387	-8.5097	6.36e-15	1.28e-13	21.418	RAMP3	receptor activity modifying protein 3
1841	12.369	66.602	8.5089	6.39e-15	1.29e-13	21.414	DTYMK	deoxythymidylate kinase
23550	-10.415	79.427	-8.5054	6.53e-15	1.31e-13	21.396	PSD4	pleckstrin and Sec7 domain containing 4
5329	15.542	40.962	8.5051	6.54e-15	1.31e-13	21.394	PLAUR	"plasminogen activator, urokinase receptor"
23214	6.0287	82.265	8.504	6.58e-15	1.32e-13	21.388	XPO6	exportin 6
8623	-11.027	71.738	-8.4977	6.84e-15	1.37e-13	21.355	ASMTL	acetylserotonin O-methyltransferase like
25879	11.98	73.458	8.4971	6.87e-15	1.37e-13	21.351	DCAF13	DDB1 and CUL4 associated factor 13
4287	-7.4334	48.821	-8.4953	6.94e-15	1.38e-13	21.342	ATXN3	ataxin 3
64077	-16.753	70.311	-8.4923	7.07e-15	1.41e-13	21.326	LHPP	phospholysine phosphohistidine inorganic pyrophosphate phosphatase
22916	6.5026	78.34	8.4887	7.23e-15	1.44e-13	21.307	NCBP2	nuclear cap binding protein subunit 2
124583	7.3536	79.126	8.4846	7.42e-15	1.47e-13	21.285	CANT1	calcium activated nucleotidase 1
150280	-12.411	13.135	-8.4715	8.04e-15	1.59e-13	21.215	HORMAD2	HORMA domain containing 2
10940	7.7275	39.144	8.4693	8.15e-15	1.61e-13	21.204	POP1	"POP1 homolog, ribonuclease P/MRP subunit"
64902	-24.48	63.045	-8.4682	8.2e-15	1.62e-13	21.198	AGXT2	alanine--glyoxylate aminotransferase 2
1062	14.009	37.845	8.4611	8.57e-15	1.69e-13	21.16	CENPE	centromere protein E
6567	-18.38	75.021	-8.4562	8.83e-15	1.74e-13	21.134	SLC16A2	solute carrier family 16 member 2
7399	-20.969	37.863	-8.4527	9.03e-15	1.77e-13	21.116	USH2A	usherin
64427	-9.1706	70.111	-8.4488	9.25e-15	1.81e-13	21.095	TTC31	tetratricopeptide repeat domain 31
286827	10.178	29.315	8.4485	9.27e-15	1.81e-13	21.093	TRIM59	tripartite motif containing 59
23433	11.975	66.946	8.4453	9.45e-15	1.85e-13	21.077	RHOQ	ras homolog family member Q
79075	9.8379	35.745	8.4449	9.47e-15	1.85e-13	21.074	DSCC1	DNA replication and sister chromatid cohesion 1
51249	8.4607	60.725	8.4448	9.48e-15	1.85e-13	21.073	TMEM69	transmembrane protein 69
3460	10.682	78.73	8.4428	9.59e-15	1.87e-13	21.063	IFNGR2	interferon gamma receptor 2
162979	10.622	23.956	8.4418	9.65e-15	1.87e-13	21.058	ZNF296	zinc finger protein 296
64093	-16.165	81.906	-8.4397	9.78e-15	1.89e-13	21.047	SMOC1	SPARC related modular calcium binding 1
79023	8.5808	49.885	8.4379	9.89e-15	1.91e-13	21.037	NUP37	nucleoporin 37
51228	7.6051	66.683	8.4317	1.03e-14	1.98e-13	21.004	GLTP	glycolipid transfer protein
10878	-29.15	64.696	-8.4269	1.06e-14	2.04e-13	20.979	CFHR3	complement factor H related 3
51560	11.416	36.398	8.426	1.06e-14	2.05e-13	20.974	RAB6B	"RAB6B, member RAS oncogene family"
3297	6.6797	87.519	8.4206	1.1e-14	2.11e-13	20.946	HSF1	heat shock transcription factor 1
1945	10.787	48.539	8.4192	1.11e-14	2.13e-13	20.938	EFNA4	ephrin A4
5866	15.632	46.262	8.4177	1.12e-14	2.14e-13	20.93	RAB3IL1	RAB3A interacting protein like 1
993	13.317	35.569	8.4175	1.12e-14	2.14e-13	20.929	CDC25A	cell division cycle 25A
6273	12.407	15.043	8.4171	1.12e-14	2.15e-13	20.927	S100A2	S100 calcium binding protein A2
1555	-26.647	70.758	-8.414	1.15e-14	2.18e-13	20.91	CYP2B6	cytochrome P450 family 2 subfamily B member 6
6723	8.8853	81.193	8.4097	1.18e-14	2.24e-13	20.888	SRM	spermidine synthase
80758	10.933	30.132	8.4092	1.18e-14	2.24e-13	20.885	PRR7	"proline rich 7, synaptic"
25829	9.7933	73.608	8.4046	1.21e-14	2.3e-13	20.86	TMEM184B	transmembrane protein 184B
2840	-9.462	12.003	-8.3958	1.28e-14	2.43e-13	20.814	GPR17	G protein-coupled receptor 17
79661	-10.009	40.189	-8.3894	1.33e-14	2.52e-13	20.78	NEIL1	nei like DNA glycosylase 1
80307	17.882	25.423	8.3879	1.34e-14	2.54e-13	20.772	FER1L4	fer-1 like family member 4 (pseudogene)
339665	9.0492	27.898	8.3878	1.34e-14	2.54e-13	20.772	SLC35E4	solute carrier family 35 member E4
4097	13.268	61.679	8.3874	1.35e-14	2.54e-13	20.769	MAFG	MAF bZIP transcription factor G
65991	9.1122	78.1	8.3868	1.35e-14	2.54e-13	20.767	FUNDC2	FUN14 domain containing 2
1627	20.071	62.427	8.3827	1.39e-14	2.6e-13	20.745	DBN1	drebrin 1
7283	9.8221	75.641	8.3805	1.41e-14	2.63e-13	20.733	TUBG1	tubulin gamma 1
79084	9.1753	68.36	8.3737	1.47e-14	2.74e-13	20.697	WDR77	WD repeat domain 77
3754	16.858	18.379	8.3732	1.47e-14	2.75e-13	20.695	KCNF1	potassium voltage-gated channel modifier subfamily F member 1
9179	8.6339	46.268	8.3697	1.5e-14	2.8e-13	20.676	AP4M1	adaptor related protein complex 4 subunit mu 1
23481	5.6519	86.537	8.3688	1.51e-14	2.81e-13	20.671	PES1	pescadillo ribosomal biogenesis factor 1
319	-29.598	66.136	-8.3662	1.53e-14	2.85e-13	20.657	APOF	apolipoprotein F
3709	-12.267	85.554	-8.3656	1.54e-14	2.86e-13	20.654	ITPR2	"inositol 1,4,5-trisphosphate receptor type 2"
2717	13.082	61.828	8.3649	1.55e-14	2.87e-13	20.65	GLA	galactosidase alpha
3275	9.4494	69.391	8.3627	1.57e-14	2.9e-13	20.639	PRMT2	protein arginine methyltransferase 2
1259	-20.629	41.666	-8.3613	1.58e-14	2.92e-13	20.632	CNGA1	cyclic nucleotide gated channel subunit alpha 1
55268	-10.873	87.955	-8.3603	1.59e-14	2.94e-13	20.626	ECHDC2	enoyl-CoA hydratase domain containing 2
3250	-23.327	85.128	-8.3596	1.6e-14	2.94e-13	20.622	HPR	haptoglobin-related protein
3667	-12.553	78.881	-8.3566	1.63e-14	2.99e-13	20.607	IRS1	insulin receptor substrate 1
5909	19.319	72.375	8.3519	1.68e-14	3.08e-13	20.582	RAP1GAP	RAP1 GTPase activating protein
57673	9.6989	35.958	8.3471	1.73e-14	3.16e-13	20.556	BEND3	BEN domain containing 3
6296	-20.972	59.111	-8.347	1.73e-14	3.16e-13	20.556	ACSM3	acyl-CoA synthetase medium chain family member 3
10845	-9.3742	74.039	-8.3455	1.74e-14	3.18e-13	20.548	CLPX	caseinolytic mitochondrial matrix peptidase chaperone subunit X
3791	-17.511	62.651	-8.3449	1.75e-14	3.19e-13	20.545	KDR	kinase insert domain receptor
374407	9.131	6.7187	8.3433	1.77e-14	3.22e-13	20.536	DNAJB13	DnaJ heat shock protein family (Hsp40) member B13
122553	-7.4242	61.842	-8.3406	1.8e-14	3.27e-13	20.522	TRAPPC6B	trafficking protein particle complex 6B
57447	-8.1859	90.907	-8.335	1.86e-14	3.37e-13	20.493	NDRG2	NDRG family member 2
8564	-21.771	59.224	-8.3336	1.87e-14	3.4e-13	20.485	KMO	kynurenine 3-monooxygenase
139728	22.851	14.742	8.3333	1.88e-14	3.4e-13	20.483	PNCK	pregnancy up-regulated nonubiquitous CaM kinase
26039	-12.507	66.771	-8.3319	1.89e-14	3.42e-13	20.476	SS18L1	SS18L1 subunit of BAF chromatin remodeling complex
51390	-9.2524	86.991	-8.3305	1.91e-14	3.45e-13	20.469	AIG1	androgen induced 1
55664	-12.479	60.482	-8.327	1.95e-14	3.52e-13	20.451	CDC37L1	cell division cycle 37 like 1
51108	10.447	67.027	8.3228	2e-14	3.6e-13	20.428	METTL9	methyltransferase like 9
93109	9.8259	39.814	8.3208	2.03e-14	3.64e-13	20.418	TMEM44	transmembrane protein 44
7433	-15.411	26.899	-8.3185	2.06e-14	3.69e-13	20.405	VIPR1	vasoactive intestinal peptide receptor 1
7083	17.292	68.473	8.3126	2.13e-14	3.82e-13	20.374	TK1	thymidine kinase 1
79885	13.56	63.553	8.3112	2.15e-14	3.84e-13	20.367	HDAC11	histone deacetylase 11
147	-13.739	31.742	-8.3092	2.18e-14	3.89e-13	20.356	ADRA1B	adrenoceptor alpha 1B
221150	12.716	35.531	8.3087	2.18e-14	3.89e-13	20.354	SKA3	spindle and kinetochore associated complex subunit 3
29119	-9.6995	11.017	-8.3081	2.19e-14	3.9e-13	20.35	CTNNA3	catenin alpha 3
57188	-20.827	47.267	-8.3052	2.23e-14	3.96e-13	20.335	ADAMTSL3	ADAMTS like 3
23362	-17.339	61.53	-8.3028	2.26e-14	4.02e-13	20.322	PSD3	pleckstrin and Sec7 domain containing 3
10152	11.526	60.864	8.3022	2.27e-14	4.03e-13	20.319	ABI2	abl interactor 2
91703	-18.987	54.016	-8.3014	2.28e-14	4.04e-13	20.315	ACY3	aminoacylase 3
10721	10.942	30.116	8.2976	2.34e-14	4.13e-13	20.295	POLQ	DNA polymerase theta
92312	15.922	40.94	8.2974	2.34e-14	4.13e-13	20.294	MEX3A	mex-3 RNA binding family member A
7760	9.8987	43.448	8.2922	2.41e-14	4.25e-13	20.267	ZNF213	zinc finger protein 213
51602	6.9815	81.218	8.2868	2.49e-14	4.39e-13	20.238	NOP58	NOP58 ribonucleoprotein
54210	14.309	16.105	8.283	2.55e-14	4.49e-13	20.218	TREM1	triggering receptor expressed on myeloid cells 1
8630	-21.291	87.179	-8.28	2.6e-14	4.56e-13	20.202	HSD17B6	hydroxysteroid 17-beta dehydrogenase 6
64708	7.8532	65.402	8.2793	2.61e-14	4.57e-13	20.199	COPS7B	COP9 signalosome subunit 7B
84959	14.15	33.976	8.2739	2.7e-14	4.72e-13	20.171	UBASH3B	ubiquitin associated and SH3 domain containing B
28999	-18.637	80.803	-8.2724	2.72e-14	4.76e-13	20.162	KLF15	Kruppel like factor 15
1828	-21.684	33.943	-8.2661	2.83e-14	4.94e-13	20.129	DSG1	desmoglein 1
2538	-22.025	86.908	-8.2572	2.99e-14	5.2e-13	20.083	G6PC	glucose-6-phosphatase catalytic subunit
1876	7.9584	50.145	8.2558	3.01e-14	5.24e-13	20.075	E2F6	E2F transcription factor 6
10430	9.1092	81.365	8.2553	3.02e-14	5.25e-13	20.072	TMEM147	transmembrane protein 147
8858	-23.093	50.036	-8.253	3.06e-14	5.32e-13	20.06	PROZ	"protein Z, vitamin K dependent plasma glycoprotein"
10921	5.435	85.48	8.2486	3.15e-14	5.45e-13	20.037	RNPS1	RNA binding protein with serine rich domain 1
100	10.424	43.158	8.2463	3.19e-14	5.52e-13	20.025	ADA	adenosine deaminase
84798	11.973	77.829	8.2433	3.25e-14	5.61e-13	20.009	C19orf48	chromosome 19 open reading frame 48
54861	-9.4336	70.518	-8.239	3.34e-14	5.75e-13	19.987	SNRK	SNF related kinase
91408	8.0816	63.483	8.235	3.42e-14	5.89e-13	19.966	BTF3L4	basic transcription factor 3 like 4
83879	19.649	28.887	8.2332	3.46e-14	5.94e-13	19.956	CDCA7	cell division cycle associated 7
4321	20.592	18.152	8.2312	3.5e-14	6e-13	19.946	MMP12	matrix metallopeptidase 12
1621	-15.843	28.709	-8.2311	3.5e-14	6e-13	19.945	DBH	dopamine beta-hydroxylase
2000	14.966	40.443	8.231	3.5e-14	6e-13	19.945	ELF4	E74 like ETS transcription factor 4
221078	-12.651	61.965	-8.2303	3.52e-14	6.01e-13	19.941	NSUN6	NOP2/Sun RNA methyltransferase 6
4171	17.454	69.166	8.2262	3.61e-14	6.16e-13	19.92	MCM2	minichromosome maintenance complex component 2
26053	-19.785	55.743	-8.2247	3.64e-14	6.21e-13	19.911	AUTS2	activator of transcription and developmental regulator AUTS2
6815	-8.8935	67.013	-8.2105	3.97e-14	6.76e-13	19.837	STYX	serine/threonine/tyrosine interacting protein
3976	20.839	37.633	8.2068	4.06e-14	6.9e-13	19.818	LIF	LIF interleukin 6 family cytokine
26000	7.7905	68.903	8.2043	4.12e-14	6.99e-13	19.805	TBC1D10B	TBC1 domain family member 10B
1759	19.118	35.683	8.2022	4.17e-14	7.07e-13	19.793	DNM1	dynamin 1
146956	9.9926	30.298	8.198	4.28e-14	7.25e-13	19.771	EME1	essential meiotic structure-specific endonuclease 1
55856	-8.4938	83.604	-8.1908	4.47e-14	7.56e-13	19.734	ACOT13	acyl-CoA thioesterase 13
6280	21.738	46.471	8.1904	4.48e-14	7.57e-13	19.732	S100A9	S100 calcium binding protein A9
2026	17.934	36.026	8.1848	4.64e-14	7.81e-13	19.702	ENO2	enolase 2
132	-13.066	66.57	-8.1848	4.64e-14	7.81e-13	19.702	ADK	adenosine kinase
84735	-27.114	26.948	-8.1773	4.85e-14	8.16e-13	19.663	CNDP1	carnosine dipeptidase 1
157378	13.928	52.983	8.1766	4.87e-14	8.18e-13	19.659	TMEM65	transmembrane protein 65
54209	16.071	38.442	8.1718	5.02e-14	8.41e-13	19.634	TREM2	triggering receptor expressed on myeloid cells 2
6360	-28.763	68.81	-8.1666	5.18e-14	8.67e-13	19.607	CCL16	C-C motif chemokine ligand 16
202151	-12.635	13.68	-8.165	5.23e-14	8.74e-13	19.598	RANBP3L	RAN binding protein 3 like
79096	12.868	45.119	8.1596	5.4e-14	9.02e-13	19.57	C11orf49	chromosome 11 open reading frame 49
9170	15.045	34.665	8.1565	5.5e-14	9.17e-13	19.554	LPAR2	lysophosphatidic acid receptor 2
51166	-16.857	39.209	-8.1559	5.53e-14	9.2e-13	19.551	AADAT	aminoadipate aminotransferase
10747	-26.671	80.323	-8.1501	5.72e-14	9.51e-13	19.52	MASP2	mannan binding lectin serine peptidase 2
3099	21.938	41.67	8.1495	5.74e-14	9.53e-13	19.517	HK2	hexokinase 2
339398	-11.819	20.041	-8.1485	5.78e-14	9.58e-13	19.512	LINGO4	leucine rich repeat and Ig domain containing 4
10204	7.12	83.387	8.1377	6.17e-14	1.02e-12	19.455	NUTF2	nuclear transport factor 2
5151	-9.3547	70.315	-8.1358	6.24e-14	1.03e-12	19.446	PDE8A	phosphodiesterase 8A
25992	-12.144	46.618	-8.1341	6.31e-14	1.04e-12	19.437	SNED1	"sushi, nidogen and EGF like domains 1"
54972	20.922	47.505	8.13	6.47e-14	1.07e-12	19.415	TMEM132A	transmembrane protein 132A
166785	-11.675	56.448	-8.1288	6.51e-14	1.07e-12	19.409	MMAA	metabolism of cobalamin associated A
55872	14.518	39.082	8.1274	6.57e-14	1.08e-12	19.401	PBK	PDZ binding kinase
10849	9.2644	50.529	8.1218	6.79e-14	1.11e-12	19.373	CD3EAP	CD3e molecule associated protein
91373	18.912	42.141	8.1216	6.8e-14	1.11e-12	19.371	UAP1L1	UDP-N-acetylglucosamine pyrophosphorylase 1 like 1
388595	-25.166	47.023	-8.1149	7.08e-14	1.16e-12	19.336	TMEM82	transmembrane protein 82
84034	13.305	41.3	8.1147	7.09e-14	1.16e-12	19.335	EMILIN2	elastin microfibril interfacer 2
23705	-14.87	80.942	-8.1048	7.53e-14	1.23e-12	19.283	CADM1	cell adhesion molecule 1
130	-17.824	86.282	-8.0976	7.86e-14	1.28e-12	19.246	ADH6	alcohol dehydrogenase 6 (class V)
162417	-21.365	59.005	-8.0972	7.88e-14	1.28e-12	19.244	NAGS	N-acetylglutamate synthase
23139	10.183	69.651	8.0972	7.88e-14	1.28e-12	19.244	MAST2	microtubule associated serine/threonine kinase 2
6345	-5.8994	15.077	-8.0968	7.9e-14	1.28e-12	19.242	SRL	sarcalumenin
2157	-14.133	48.443	-8.0917	8.15e-14	1.32e-12	19.215	F8	coagulation factor VIII
4830	8.2552	86.669	8.0902	8.22e-14	1.33e-12	19.207	NME1	NME/NM23 nucleoside diphosphate kinase 1
653808	-20.594	36.903	-8.0892	8.27e-14	1.34e-12	19.202	ZG16	zymogen granule protein 16
10056	8.0156	73.023	8.085	8.48e-14	1.37e-12	19.18	FARSB	phenylalanyl-tRNA synthetase subunit beta
387778	-12.349	19.086	-8.083	8.59e-14	1.38e-12	19.17	SPDYC	speedy/RINGO cell cycle regulator family member C
644	16.106	59.528	8.0818	8.65e-14	1.39e-12	19.163	BLVRA	biliverdin reductase A
51678	11.993	43.325	8.078	8.85e-14	1.42e-12	19.144	MPP6	membrane palmitoylated protein 6
125950	11.075	66.445	8.0726	9.14e-14	1.47e-12	19.116	RAVER1	"ribonucleoprotein, PTB binding 1"
6374	26.711	22.521	8.0672	9.44e-14	1.51e-12	19.087	CXCL5	C-X-C motif chemokine ligand 5
586	15.236	40.631	8.0661	9.51e-14	1.52e-12	19.082	BCAT1	branched chain amino acid transaminase 1
26589	-10.986	69.792	-8.065	9.57e-14	1.53e-12	19.076	MRPL46	mitochondrial ribosomal protein L46
55048	7.5858	57.601	8.0584	9.96e-14	1.59e-12	19.041	VPS37C	VPS37C subunit of ESCRT-I
10926	8.3776	40.401	8.0555	1.01e-13	1.62e-12	19.027	DBF4	DBF4 zinc finger
3176	-8.9229	87.603	-8.0548	1.02e-13	1.62e-12	19.023	HNMT	histamine N-methyltransferase
2167	-21.687	36.986	-8.0539	1.02e-13	1.63e-12	19.018	FABP4	fatty acid binding protein 4
2187	6.8533	15.549	8.0536	1.03e-13	1.63e-12	19.016	FANCB	FA complementation group B
4082	9.7969	86.143	8.0507	1.04e-13	1.65e-12	19.002	MARCKS	myristoylated alanine rich protein kinase C substrate
79629	-12.864	69.15	-8.0475	1.06e-13	1.69e-12	18.984	OCEL1	occludin/ELL domain containing 1
55299	8.9866	64.056	8.0435	1.09e-13	1.72e-12	18.964	BRIX1	biogenesis of ribosomes BRX1
6716	-24.415	39.455	-8.0427	1.09e-13	1.73e-12	18.96	SRD5A2	steroid 5 alpha-reductase 2
4794	12.75	64.515	8.0407	1.11e-13	1.75e-12	18.949	NFKBIE	NFKB inhibitor epsilon
162681	7.7722	25.581	8.0392	1.12e-13	1.76e-12	18.941	C18orf54	chromosome 18 open reading frame 54
23560	8.106	73.62	8.0379	1.13e-13	1.77e-12	18.935	GTPBP4	GTP binding protein 4
2237	11.896	70.249	8.0374	1.13e-13	1.78e-12	18.932	FEN1	flap structure-specific endonuclease 1
11021	6.4097	72.242	8.0351	1.15e-13	1.8e-12	18.92	RAB35	"RAB35, member RAS oncogene family"
4774	-11.504	77.796	-8.0331	1.16e-13	1.82e-12	18.91	NFIA	nuclear factor I A
6277	17.248	77.209	8.03	1.18e-13	1.85e-12	18.893	S100A6	S100 calcium binding protein A6
6001	12.174	43.196	8.0298	1.18e-13	1.85e-12	18.892	RGS10	regulator of G protein signaling 10
79022	10.467	81.67	8.0282	1.19e-13	1.86e-12	18.884	TMEM106C	transmembrane protein 106C
55038	10.562	43.95	8.0264	1.21e-13	1.88e-12	18.875	CDCA4	cell division cycle associated 4
790	11.231	70.774	8.0262	1.21e-13	1.88e-12	18.874	CAD	"carbamoyl-phosphate synthetase 2, aspartate transcarbamylase, and dihydroorotase"
4284	-6.8844	9.5682	-8.0227	1.23e-13	1.92e-12	18.855	MIP	major intrinsic protein of lens fiber
635	-25.125	79.695	-8.0213	1.25e-13	1.93e-12	18.848	BHMT	betaine--homocysteine S-methyltransferase
5336	-13.823	63.071	-8.0209	1.25e-13	1.94e-12	18.846	PLCG2	phospholipase C gamma 2
55638	-18.741	70.653	-8.0182	1.27e-13	1.97e-12	18.832	SYBU	syntabulin
128338	7.857	70.158	8.0178	1.27e-13	1.97e-12	18.83	DRAM2	DNA damage regulated autophagy modulator 2
55740	11.676	82.874	8.0063	1.36e-13	2.11e-12	18.77	ENAH	ENAH actin regulator
55625	10.229	65.016	8.0051	1.37e-13	2.12e-12	18.764	ZDHHC7	zinc finger DHHC-type palmitoyltransferase 7
9094	12.286	60.948	8.0026	1.39e-13	2.15e-12	18.751	UNC119	unc-119 lipid binding chaperone
55889	-13.234	12.683	-7.9927	1.48e-13	2.28e-12	18.7	GOLGA6B	golgin A6 family member B
23613	10.322	60.654	7.9918	1.49e-13	2.29e-12	18.695	ZMYND8	zinc finger MYND-type containing 8
965	8.9835	44.047	7.9901	1.5e-13	2.31e-12	18.686	CD58	CD58 molecule
619373	12.413	15.864	7.9899	1.5e-13	2.31e-12	18.685	MBOAT4	membrane bound O-acyltransferase domain containing 4
58488	-10.508	79.378	-7.9892	1.51e-13	2.31e-12	18.682	PCTP	phosphatidylcholine transfer protein
2954	-16.944	65.89	-7.988	1.52e-13	2.33e-12	18.675	GSTZ1	glutathione S-transferase zeta 1
114793	17.466	48.385	7.9871	1.53e-13	2.34e-12	18.671	FMNL2	formin like 2
283927	-13.693	54.632	-7.9849	1.55e-13	2.36e-12	18.659	NUDT7	nudix hydrolase 7
11112	-8.212	85.408	-7.9846	1.55e-13	2.37e-12	18.658	HIBADH	3-hydroxyisobutyrate dehydrogenase
4085	12.929	44.347	7.9831	1.57e-13	2.38e-12	18.65	MAD2L1	mitotic arrest deficient 2 like 1
8754	15.954	68.899	7.9811	1.58e-13	2.41e-12	18.64	ADAM9	ADAM metallopeptidase domain 9
5569	11.565	13.869	7.9805	1.59e-13	2.42e-12	18.636	PKIA	cAMP-dependent protein kinase inhibitor alpha
171389	-15.222	21.453	-7.9799	1.6e-13	2.42e-12	18.633	NLRP6	NLR family pyrin domain containing 6
23185	6.4654	76.93	7.9791	1.6e-13	2.43e-12	18.629	LARP4B	La ribonucleoprotein 4B
10069	-8.8192	55.847	-7.9789	1.61e-13	2.43e-12	18.628	RWDD2B	RWD domain containing 2B
23225	9.9348	80.904	7.9674	1.72e-13	2.6e-12	18.568	NUP210	nucleoporin 210
55353	11.837	87.61	7.9625	1.77e-13	2.67e-12	18.543	LAPTM4B	lysosomal protein transmembrane 4 beta
10465	9.6522	50.106	7.9598	1.8e-13	2.71e-12	18.529	PPIH	peptidylprolyl isomerase H
35	-10.908	83.335	-7.9579	1.82e-13	2.74e-12	18.519	ACADS	acyl-CoA dehydrogenase short chain
25809	6.7936	35.054	7.9566	1.84e-13	2.76e-12	18.512	TTLL1	tubulin tyrosine ligase like 1
89765	10.944	16.655	7.951	1.9e-13	2.85e-12	18.483	RSPH1	radial spoke head component 1
401115	13.764	20.57	7.947	1.94e-13	2.91e-12	18.463	C4orf48	chromosome 4 open reading frame 48
6741	6.3532	83.592	7.9432	1.99e-13	2.98e-12	18.443	SSB	small RNA binding exonuclease protection factor La
123920	13.959	57.331	7.9424	2e-13	2.99e-12	18.439	CMTM3	CKLF like MARVEL transmembrane domain containing 3
23169	-11.244	81.29	-7.9387	2.04e-13	3.05e-12	18.419	SLC35D1	solute carrier family 35 member D1
114790	8.5904	50.461	7.9314	2.13e-13	3.18e-12	18.382	STK11IP	serine/threonine kinase 11 interacting protein
83752	-11.511	81.831	-7.931	2.14e-13	3.19e-12	18.38	LONP2	"lon peptidase 2, peroxisomal"
8601	7.7814	6.169	7.9302	2.15e-13	3.2e-12	18.376	RGS20	regulator of G protein signaling 20
256949	-8.5678	39.896	-7.9295	2.16e-13	3.21e-12	18.372	KANK3	KN motif and ankyrin repeat domains 3
763	-21.083	43.186	-7.9232	2.24e-13	3.33e-12	18.339	CA5A	carbonic anhydrase 5A
64841	-8.3873	82.726	-7.9179	2.31e-13	3.43e-12	18.312	GNPNAT1	glucosamine-phosphate N-acetyltransferase 1
84105	-8.3734	55.709	-7.9166	2.33e-13	3.45e-12	18.305	PCBD2	pterin-4 alpha-carbinolamine dehydratase 2
84991	5.8213	79.728	7.9115	2.4e-13	3.55e-12	18.279	RBM17	RNA binding motif protein 17
3066	8.6803	75.815	7.91	2.43e-13	3.58e-12	18.271	HDAC2	histone deacetylase 2
552900	9.7709	79.828	7.91	2.43e-13	3.58e-12	18.271	BOLA2	bolA family member 2
29893	12.779	31.618	7.9032	2.53e-13	3.72e-12	18.236	PSMC3IP	PSMC3 interacting protein
55327	-7.4935	71.479	-7.9025	2.54e-13	3.73e-12	18.232	LIN7C	"lin-7 homolog C, crumbs cell polarity complex component"
865	9.1775	62.119	7.9018	2.55e-13	3.74e-12	18.229	CBFB	core-binding factor subunit beta
154661	-14.539	37.415	-7.9003	2.57e-13	3.77e-12	18.221	RUNDC3B	RUN domain containing 3B
1409	-27.61	40.875	-7.897	2.62e-13	3.84e-12	18.204	CRYAA	crystallin alpha A
79031	7.6706	53.294	7.8911	2.72e-13	3.98e-12	18.173	PDCL3	phosducin like 3
81559	9.632	62.481	7.8895	2.74e-13	4.01e-12	18.165	TRIM11	tripartite motif containing 11
53349	-8.2194	61.171	-7.8832	2.85e-13	4.16e-12	18.133	ZFYVE1	zinc finger FYVE-type containing 1
5095	-11.613	74.222	-7.8812	2.88e-13	4.2e-12	18.123	PCCA	propionyl-CoA carboxylase subunit alpha
10445	6.6608	76.422	7.8802	2.9e-13	4.22e-12	18.117	MCRS1	microspherule protein 1
8850	-13.36	66.651	-7.8801	2.9e-13	4.22e-12	18.116	KAT2B	lysine acetyltransferase 2B
7138	17.567	13.386	7.88	2.9e-13	4.22e-12	18.116	TNNT1	"troponin T1, slow skeletal type"
6470	-11.386	90.59	-7.8756	2.98e-13	4.32e-12	18.093	SHMT1	serine hydroxymethyltransferase 1
56961	-20.643	34.881	-7.8742	3e-13	4.35e-12	18.086	SHD	Src homology 2 domain containing transforming protein D
55132	-11.546	61.771	-7.8738	3.01e-13	4.36e-12	18.084	LARP1B	La ribonucleoprotein 1B
10864	-27.332	78.947	-7.8723	3.04e-13	4.39e-12	18.076	SLC22A7	solute carrier family 22 member 7
64857	11.706	54.847	7.8712	3.06e-13	4.42e-12	18.071	PLEKHG2	pleckstrin homology and RhoGEF domain containing G2
25788	7.533	32.887	7.8702	3.08e-13	4.44e-12	18.066	RAD54B	RAD54 homolog B
83541	9.7575	42.663	7.8695	3.09e-13	4.45e-12	18.062	FAM110A	family with sequence similarity 110 member A
272	9.8201	32.183	7.8618	3.24e-13	4.66e-12	18.022	AMPD3	adenosine monophosphate deaminase 3
55612	17.278	28.945	7.8592	3.29e-13	4.72e-12	18.009	FERMT1	fermitin family member 1
6666	14.633	65.38	7.8557	3.35e-13	4.82e-12	17.991	SOX12	SRY-box transcription factor 12
1075	13.135	82.985	7.852	3.43e-13	4.92e-12	17.971	CTSC	cathepsin C
3479	-23.35	55.561	-7.8518	3.43e-13	4.92e-12	17.971	IGF1	insulin like growth factor 1
11270	14.576	53.785	7.8494	3.48e-13	4.98e-12	17.958	NRM	nurim
64170	8.7776	24.749	7.8462	3.55e-13	5.07e-12	17.942	CARD9	caspase recruitment domain family member 9
170961	-10.033	34.718	-7.8459	3.56e-13	5.08e-12	17.94	ANKRD24	ankyrin repeat domain 24
29128	14.916	40.421	7.8453	3.57e-13	5.09e-12	17.937	UHRF1	ubiquitin like with PHD and ring finger domains 1
7704	-16.663	36.946	-7.8371	3.75e-13	5.33e-12	17.895	ZBTB16	zinc finger and BTB domain containing 16
4172	9.2746	84.244	7.8365	3.76e-13	5.34e-12	17.892	MCM3	minichromosome maintenance complex component 3
55022	-15.228	70.349	-7.8364	3.76e-13	5.34e-12	17.892	PID1	phosphotyrosine interaction domain containing 1
6299	-15.073	71.355	-7.8347	3.8e-13	5.39e-12	17.883	SALL1	spalt like transcription factor 1
170392	-16.289	41.732	-7.834	3.82e-13	5.41e-12	17.879	OIT3	oncoprotein induced transcript 3
8607	8.5186	70.741	7.8308	3.89e-13	5.5e-12	17.862	RUVBL1	RuvB like AAA ATPase 1
8738	-10.014	54.475	-7.8306	3.89e-13	5.5e-12	17.862	CRADD	CASP2 and RIPK1 domain containing adaptor with death domain
348158	-22.762	83.798	-7.8306	3.89e-13	5.5e-12	17.862	ACSM2B	acyl-CoA synthetase medium chain family member 2B
80063	-10.755	47.363	-7.829	3.93e-13	5.55e-12	17.853	ATF7IP2	activating transcription factor 7 interacting protein 2
113157	9.3171	18.747	7.8285	3.94e-13	5.55e-12	17.851	RPLP0P2	ribosomal protein lateral stalk subunit P0 pseudogene 2
90324	7.7319	67.495	7.8269	3.98e-13	5.6e-12	17.843	CCDC97	coiled-coil domain containing 97
9521	9.6028	50.314	7.8203	4.14e-13	5.82e-12	17.809	EEF1E1	eukaryotic translation elongation factor 1 epsilon 1
80727	11.821	82.545	7.8191	4.17e-13	5.85e-12	17.802	TTYH3	tweety family member 3
6664	9.3656	8.0138	7.819	4.17e-13	5.85e-12	17.802	SOX11	SRY-box transcription factor 11
24140	7.8929	61.051	7.8184	4.19e-13	5.86e-12	17.799	FTSJ1	FtsJ RNA 2'-O-methyltransferase 1
1478	9.044	47.005	7.809	4.43e-13	6.19e-12	17.751	CSTF2	cleavage stimulation factor subunit 2
219833	7.9635	21.095	7.8049	4.54e-13	6.34e-12	17.729	C11orf45	chromosome 11 open reading frame 45
55653	12.203	56.697	7.8038	4.57e-13	6.37e-12	17.723	BCAS4	breast carcinoma amplified sequence 4
176	13.888	21.37	7.8027	4.6e-13	6.41e-12	17.718	ACAN	aggrecan
10217	10.443	73.725	7.7906	4.94e-13	6.88e-12	17.656	CTDSPL	CTD small phosphatase like
7508	-7.9859	76.285	-7.789	4.99e-13	6.93e-12	17.647	XPC	"XPC complex subunit, DNA damage recognition and repair factor"
51177	13.345	64.218	7.7875	5.03e-13	6.99e-12	17.64	PLEKHO1	pleckstrin homology domain containing O1
5738	14.84	73.861	7.7849	5.11e-13	7.09e-12	17.626	PTGFRN	prostaglandin F2 receptor inhibitor
10912	-17.491	71.52	-7.783	5.17e-13	7.16e-12	17.617	GADD45G	growth arrest and DNA damage inducible gamma
113402	7.8874	43.036	7.7825	5.18e-13	7.17e-12	17.614	SFT2D1	SFT2 domain containing 1
150864	10.978	42.08	7.7821	5.2e-13	7.18e-12	17.612	FAM117B	family with sequence similarity 117 member B
116372	23.931	44.279	7.7799	5.26e-13	7.27e-12	17.601	LYPD1	LY6/PLAUR domain containing 1
51181	-8.7275	93.712	-7.7768	5.36e-13	7.39e-12	17.585	DCXR	dicarbonyl and L-xylulose reductase
54507	-16.372	71.428	-7.7767	5.36e-13	7.39e-12	17.585	ADAMTSL4	ADAMTS like 4
338328	-10.411	31.209	-7.7751	5.42e-13	7.45e-12	17.576	GPIHBP1	glycosylphosphatidylinositol anchored high density lipoprotein binding protein 1
391	7.234	75.93	7.7744	5.44e-13	7.47e-12	17.573	RHOG	ras homolog family member G
84954	-11.231	74.286	-7.7723	5.5e-13	7.56e-12	17.562	MPND	MPN domain containing
57586	25.093	24.639	7.7715	5.53e-13	7.59e-12	17.557	SYT13	synaptotagmin 13
80331	6.8391	82.904	7.7706	5.56e-13	7.62e-12	17.553	DNAJC5	DnaJ heat shock protein family (Hsp40) member C5
83959	16.284	20.71	7.7682	5.64e-13	7.71e-12	17.541	SLC4A11	solute carrier family 4 member 11
55501	7.8312	47.058	7.7666	5.69e-13	7.78e-12	17.533	CHST12	carbohydrate sulfotransferase 12
116159	-9.8377	43.607	-7.7651	5.74e-13	7.84e-12	17.525	CYYR1	cysteine and tyrosine rich 1
150726	11.337	26.81	7.765	5.75e-13	7.84e-12	17.525	FBXO41	F-box protein 41
79660	-14.723	79.572	-7.7636	5.8e-13	7.89e-12	17.517	PPP1R3B	protein phosphatase 1 regulatory subunit 3B
2819	-22.887	70.527	-7.7622	5.85e-13	7.95e-12	17.51	GPD1	glycerol-3-phosphate dehydrogenase 1
3965	15.127	69.565	7.7562	6.06e-13	8.23e-12	17.479	LGALS9	galectin 9
22823	8.8638	49.924	7.7546	6.11e-13	8.3e-12	17.471	MTF2	metal response element binding transcription factor 2
28955	-9.8931	73.239	-7.7544	6.12e-13	8.3e-12	17.47	DEXI	Dexi homolog
80177	-8.612	39.392	-7.7541	6.13e-13	8.3e-12	17.469	MYCT1	MYC target 1
223	-6.0434	90.685	-7.7526	6.19e-13	8.37e-12	17.461	ALDH9A1	aldehyde dehydrogenase 9 family member A1
79570	8.046	6.9465	7.752	6.21e-13	8.39e-12	17.458	NKAIN1	sodium/potassium transporting ATPase interacting 1
2781	20.537	46.906	7.7463	6.42e-13	8.67e-12	17.428	GNAZ	G protein subunit alpha z
166815	-14.309	51.208	-7.7448	6.48e-13	8.73e-12	17.421	TIGD2	tigger transposable element derived 2
994	11.88	79.463	7.7435	6.53e-13	8.79e-12	17.414	CDC25B	cell division cycle 25B
3033	-8.1918	86.94	-7.7385	6.72e-13	9.04e-12	17.389	HADH	hydroxyacyl-CoA dehydrogenase
2166	-14.833	64.902	-7.7383	6.73e-13	9.05e-12	17.387	FAAH	fatty acid amide hydrolase
128239	17.339	55.373	7.7349	6.87e-13	9.22e-12	17.37	IQGAP3	IQ motif containing GTPase activating protein 3
219654	-10.734	72.775	-7.7327	6.96e-13	9.33e-12	17.359	ZCCHC24	zinc finger CCHC-type containing 24
10262	6.1338	86.884	7.7322	6.98e-13	9.35e-12	17.356	SF3B4	splicing factor 3b subunit 4
5348	-27.443	62.304	-7.7317	7e-13	9.36e-12	17.354	FXYD1	FXYD domain containing ion transport regulator 1
317749	-13.057	68.801	-7.7284	7.14e-13	9.53e-12	17.337	DHRS4L2	dehydrogenase/reductase 4 like 2
55163	-6.3628	90.263	-7.7258	7.25e-13	9.67e-12	17.323	PNPO	pyridoxamine 5'-phosphate oxidase
6819	25.634	45.897	7.7249	7.29e-13	9.72e-12	17.319	SULT1C2	sulfotransferase family 1C member 2
10788	-8.728	89.47	-7.7223	7.4e-13	9.85e-12	17.306	IQGAP2	IQ motif containing GTPase activating protein 2
4123	-7.7859	81.375	-7.7199	7.5e-13	9.98e-12	17.294	MAN2C1	mannosidase alpha class 2C member 1
7216	-14.329	39.164	-7.7132	7.81e-13	1.04e-11	17.259	TRO	trophinin
375444	7.2066	24.089	7.7071	8.1e-13	1.07e-11	17.228	C5orf34	chromosome 5 open reading frame 34
283537	-22.004	63.614	-7.7067	8.11e-13	1.08e-11	17.226	SLC46A3	solute carrier family 46 member 3
79651	13.123	62.06	7.7062	8.14e-13	1.08e-11	17.223	RHBDF2	rhomboid 5 homolog 2
7023	7.4476	45.382	7.7059	8.16e-13	1.08e-11	17.221	TFAP4	transcription factor AP-4
117144	5.9832	6.1988	7.704	8.25e-13	1.09e-11	17.212	CATSPER1	cation channel sperm associated 1
128153	10.389	9.0751	7.7032	8.28e-13	1.09e-11	17.208	SPATA17	spermatogenesis associated 17
115908	20.399	38.579	7.6972	8.58e-13	1.13e-11	17.177	CTHRC1	collagen triple helix repeat containing 1
84163	-9.989	49.991	-7.6935	8.77e-13	1.16e-11	17.158	GTF2IRD2	GTF2I repeat domain containing 2
55277	-21.313	70.717	-7.6919	8.85e-13	1.16e-11	17.15	FGGY	FGGY carbohydrate kinase domain containing
9514	25.336	45.785	7.6917	8.87e-13	1.16e-11	17.149	GAL3ST1	galactose-3-O-sulfotransferase 1
57472	9.5098	59.482	7.69	8.96e-13	1.18e-11	17.14	CNOT6	CCR4-NOT transcription complex subunit 6
11318	-9.474	11.729	-7.6842	9.27e-13	1.22e-11	17.111	GPR182	G protein-coupled receptor 182
23601	10.462	15.432	7.6839	9.28e-13	1.22e-11	17.109	CLEC5A	C-type lectin domain containing 5A
338440	16.887	29.895	7.6829	9.34e-13	1.22e-11	17.104	ANO9	anoctamin 9
782	6.9695	23.661	7.6775	9.64e-13	1.26e-11	17.077	CACNB1	calcium voltage-gated channel auxiliary subunit beta 1
8800	-10.245	46.806	-7.6733	9.88e-13	1.29e-11	17.055	PEX11A	peroxisomal biogenesis factor 11 alpha
150962	-7.3783	45.85	-7.673	9.9e-13	1.29e-11	17.053	PUS10	pseudouridine synthase 10
11162	-12.28	43.494	-7.6706	1e-12	1.31e-11	17.041	NUDT6	nudix hydrolase 6
11275	-11.775	57.342	-7.6705	1e-12	1.31e-11	17.041	KLHL2	kelch like family member 2
54438	-7.4338	29.003	-7.6699	1.01e-12	1.31e-11	17.038	GFOD1	glucose-fructose oxidoreductase domain containing 1
54503	11.556	34.709	7.6675	1.02e-12	1.33e-11	17.025	ZDHHC13	zinc finger DHHC-type palmitoyltransferase 13
36	-12.192	89.725	-7.6645	1.04e-12	1.35e-11	17.011	ACADSB	acyl-CoA dehydrogenase short/branched chain
122773	-6.8055	22.26	-7.6608	1.06e-12	1.38e-11	16.991	KLHDC1	kelch domain containing 1
5105	-22.84	85.75	-7.6575	1.08e-12	1.4e-11	16.975	PCK1	phosphoenolpyruvate carboxykinase 1
131669	-31.113	51.072	-7.6568	1.09e-12	1.41e-11	16.971	UROC1	urocanate hydratase 1
54494	-10.851	54.857	-7.6563	1.09e-12	1.41e-11	16.968	C11orf71	chromosome 11 open reading frame 71
1557	-17.551	38.986	-7.6548	1.1e-12	1.42e-11	16.961	CYP2C19	cytochrome P450 family 2 subfamily C member 19
6491	10.05	36.824	7.6542	1.11e-12	1.42e-11	16.958	STIL	STIL centriolar assembly protein
1796	8.2287	36.908	7.6503	1.13e-12	1.45e-11	16.938	DOK1	docking protein 1
25841	-12.209	57.328	-7.6503	1.13e-12	1.45e-11	16.938	ABTB2	ankyrin repeat and BTB domain containing 2
114770	-25.474	75.38	-7.6503	1.13e-12	1.45e-11	16.938	PGLYRP2	peptidoglycan recognition protein 2
85366	7.0804	8.4951	7.6499	1.13e-12	1.45e-11	16.936	MYLK2	myosin light chain kinase 2
2209	12.923	26.154	7.6494	1.14e-12	1.46e-11	16.933	FCGR1A	Fc fragment of IgG receptor Ia
387742	-24.922	32.976	-7.648	1.15e-12	1.47e-11	16.926	FAM99A	family with sequence similarity 99 member A
1871	11.399	53.985	7.6452	1.17e-12	1.49e-11	16.912	E2F3	E2F transcription factor 3
1807	-21.869	84.003	-7.6438	1.18e-12	1.5e-11	16.905	DPYS	dihydropyrimidinase
5046	-10.685	90.7	-7.6425	1.18e-12	1.51e-11	16.898	PCSK6	proprotein convertase subtilisin/kexin type 6
55650	-10.44	60.389	-7.6389	1.21e-12	1.54e-11	16.88	PIGV	phosphatidylinositol glycan anchor biosynthesis class V
3990	-18.209	79.677	-7.6385	1.21e-12	1.54e-11	16.878	LIPC	"lipase C, hepatic type"
2542	-7.571	91.257	-7.6377	1.22e-12	1.55e-11	16.874	SLC37A4	solute carrier family 37 member 4
1736	8.1442	76.248	7.6332	1.25e-12	1.59e-11	16.851	DKC1	dyskerin pseudouridine synthase 1
90332	-8.3021	36.898	-7.6304	1.27e-12	1.61e-11	16.837	EXOC3L2	exocyst complex component 3 like 2
55356	15.263	29.652	7.626	1.31e-12	1.65e-11	16.814	SLC22A15	solute carrier family 22 member 15
221416	22.479	20.85	7.626	1.31e-12	1.65e-11	16.814	C6orf223	chromosome 6 open reading frame 223
1944	12.027	34.455	7.6258	1.31e-12	1.65e-11	16.813	EFNA3	ephrin A3
845	-8.7841	19.133	-7.6246	1.32e-12	1.66e-11	16.807	CASQ2	calsequestrin 2
1663	12.588	51.92	7.6235	1.32e-12	1.67e-11	16.801	DDX11	DEAD/H-box helicase 11
2571	14.366	13.721	7.6212	1.34e-12	1.69e-11	16.79	GAD1	glutamate decarboxylase 1
89866	-14.587	80.79	-7.618	1.37e-12	1.72e-11	16.773	SEC16B	"SEC16 homolog B, endoplasmic reticulum export factor"
83858	12.372	55.478	7.6154	1.39e-12	1.75e-11	16.76	ATAD3B	ATPase family AAA domain containing 3B
85377	8.7289	62.361	7.6147	1.39e-12	1.75e-11	16.757	MICALL1	MICAL like 1
1558	-23.485	81.595	-7.6124	1.41e-12	1.78e-11	16.745	CYP2C8	cytochrome P450 family 2 subfamily C member 8
3065	5.4277	86.763	7.6112	1.42e-12	1.79e-11	16.739	HDAC1	histone deacetylase 1
1573	-17.555	77.744	-7.6108	1.43e-12	1.79e-11	16.737	CYP2J2	cytochrome P450 family 2 subfamily J member 2
2155	-17.965	85.783	-7.6102	1.43e-12	1.79e-11	16.734	F7	coagulation factor VII
64946	8.962	36.104	7.6081	1.45e-12	1.81e-11	16.723	CENPH	centromere protein H
51400	6.7789	68.328	7.6074	1.46e-12	1.82e-11	16.72	PPME1	protein phosphatase methylesterase 1
3796	8.9154	43.692	7.6068	1.46e-12	1.82e-11	16.716	KIF2A	kinesin family member 2A
10919	8.4185	80.783	7.6054	1.47e-12	1.84e-11	16.709	EHMT2	euchromatic histone lysine methyltransferase 2
57718	-10.283	32.92	-7.6051	1.48e-12	1.84e-11	16.708	PPP4R4	protein phosphatase 4 regulatory subunit 4
10287	9.3066	46.386	7.6026	1.5e-12	1.86e-11	16.695	RGS19	regulator of G protein signaling 19
283989	9.8576	66.343	7.5959	1.56e-12	1.94e-11	16.661	TSEN54	tRNA splicing endonuclease subunit 54
130367	14.245	15.725	7.5912	1.6e-12	1.99e-11	16.637	SGPP2	sphingosine-1-phosphate phosphatase 2
201292	9.1324	56.458	7.5814	1.7e-12	2.1e-11	16.588	TRIM65	tripartite motif containing 65
79983	20.492	26.479	7.5806	1.7e-12	2.11e-11	16.583	POF1B	POF1B actin binding protein
10344	10.028	10.157	7.5776	1.73e-12	2.15e-11	16.568	CCL26	C-C motif chemokine ligand 26
23301	-9.7722	78.159	-7.5743	1.77e-12	2.18e-11	16.552	EHBP1	EH domain binding protein 1
79896	-10.158	55.234	-7.5733	1.78e-12	2.19e-11	16.547	THNSL1	threonine synthase like 1
58504	7.3306	25.304	7.5718	1.79e-12	2.21e-11	16.539	ARHGAP22	Rho GTPase activating protein 22
84733	15.177	37.002	7.5702	1.81e-12	2.23e-11	16.531	CBX2	chromobox 2
57701	11.486	55.605	7.5687	1.83e-12	2.25e-11	16.523	NCKAP5L	NCK associated protein 5 like
2491	9.5743	19.657	7.5682	1.83e-12	2.25e-11	16.521	CENPI	centromere protein I
10331	25.884	46.057	7.5591	1.93e-12	2.37e-11	16.474	B3GNT3	"UDP-GlcNAc:betaGal beta-1,3-N-acetylglucosaminyltransferase 3"
79054	-22.456	51.394	-7.5591	1.93e-12	2.37e-11	16.474	TRPM8	transient receptor potential cation channel subfamily M member 8
144404	8.1102	53.854	7.5577	1.95e-12	2.39e-11	16.467	TMEM120B	transmembrane protein 120B
11132	7.7099	51.142	7.5567	1.96e-12	2.4e-11	16.462	CAPN10	calpain 10
51020	10.085	55.738	7.5489	2.05e-12	2.51e-11	16.423	HDDC2	HD domain containing 2
9805	18.38	45.464	7.5459	2.09e-12	2.55e-11	16.408	SCRN1	secernin 1
55627	5.5809	82.516	7.5445	2.1e-12	2.57e-11	16.4	SMPD4	sphingomyelin phosphodiesterase 4
29947	-15.343	17.949	-7.5419	2.14e-12	2.61e-11	16.387	DNMT3L	DNA methyltransferase 3 like
79838	26.214	33.559	7.5406	2.15e-12	2.62e-11	16.381	TMC5	transmembrane channel like 5
84923	6.4714	65.115	7.5387	2.18e-12	2.65e-11	16.371	FAM104A	family with sequence similarity 104 member A
8420	10.542	28.149	7.5369	2.2e-12	2.67e-11	16.362	SNHG3	small nucleolar RNA host gene 3
284439	-15.243	78.277	-7.5357	2.21e-12	2.69e-11	16.356	SLC25A42	solute carrier family 25 member 42
9388	-19.09	63.102	-7.5349	2.23e-12	2.7e-11	16.352	LIPG	"lipase G, endothelial type"
5267	-16.97	88.263	-7.5348	2.23e-12	2.7e-11	16.351	SERPINA4	serpin family A member 4
9398	6.1312	21.195	7.5323	2.26e-12	2.74e-11	16.339	CD101	CD101 molecule
389792	15.211	51.304	7.527	2.33e-12	2.82e-11	16.312	IER5L	immediate early response 5 like
1875	12.413	35.024	7.5254	2.35e-12	2.84e-11	16.304	E2F5	E2F transcription factor 5
10165	-7.3663	88.176	-7.5254	2.35e-12	2.84e-11	16.304	SLC25A13	solute carrier family 25 member 13
8525	7.8865	64.456	7.524	2.37e-12	2.86e-11	16.297	DGKZ	diacylglycerol kinase zeta
368	-12.515	87.472	-7.522	2.4e-12	2.89e-11	16.287	ABCC6	ATP binding cassette subfamily C member 6
2328	-19.529	86.218	-7.5143	2.51e-12	3.02e-11	16.248	FMO3	flavin containing dimethylaniline monoxygenase 3
91452	-8.9373	80.952	-7.5083	2.6e-12	3.12e-11	16.218	ACBD5	acyl-CoA binding domain containing 5
6506	-27.806	56.946	-7.5073	2.61e-12	3.14e-11	16.213	SLC1A2	solute carrier family 1 member 2
2769	8.2984	31.227	7.5049	2.65e-12	3.18e-11	16.2	GNA15	G protein subunit alpha 15
7068	-11.403	67.178	-7.5041	2.66e-12	3.19e-11	16.196	THRB	thyroid hormone receptor beta
32	-13.275	80.546	-7.5016	2.7e-12	3.23e-11	16.184	ACACB	acetyl-CoA carboxylase beta
26056	12.639	58.559	7.5011	2.71e-12	3.24e-11	16.181	RAB11FIP5	RAB11 family interacting protein 5
124930	9.2663	28.015	7.5003	2.72e-12	3.25e-11	16.177	ANKRD13B	ankyrin repeat domain 13B
375775	-12.885	44.277	-7.4985	2.75e-12	3.28e-11	16.168	PNPLA7	patatin like phospholipase domain containing 7
9223	-11.534	60.873	-7.4911	2.87e-12	3.43e-11	16.13	MAGI1	"membrane associated guanylate kinase, WW and PDZ domain containing 1"
4300	13.796	31.466	7.4841	2.99e-12	3.57e-11	16.095	MLLT3	MLLT3 super elongation complex subunit
55558	15.626	52.132	7.4838	3e-12	3.57e-11	16.094	PLXNA3	plexin A3
728989	-7.8579	11.903	-7.4828	3.01e-12	3.58e-11	16.089	LOC728989	phosphodiesterase 4D interacting protein pseudogene
211	-5.9574	92.87	-7.481	3.05e-12	3.62e-11	16.079	ALAS1	5'-aminolevulinate synthase 1
79633	-13.882	37.111	-7.4802	3.06e-12	3.63e-11	16.076	FAT4	FAT atypical cadherin 4
4521	12.507	46.94	7.4797	3.07e-12	3.64e-11	16.073	NUDT1	nudix hydrolase 1
10059	7.616	72.981	7.4774	3.11e-12	3.68e-11	16.062	DNM1L	dynamin 1 like
55089	-17.787	88.319	-7.4767	3.12e-12	3.7e-11	16.058	SLC38A4	solute carrier family 38 member 4
80824	-9.7163	82.6	-7.4751	3.15e-12	3.73e-11	16.05	DUSP16	dual specificity phosphatase 16
2078	-8.9792	42.214	-7.4741	3.17e-12	3.74e-11	16.045	ERG	ETS transcription factor ERG
1033	14.993	43.515	7.4732	3.19e-12	3.76e-11	16.04	CDKN3	cyclin dependent kinase inhibitor 3
64220	13.242	14.003	7.4722	3.21e-12	3.78e-11	16.035	STRA6	signaling receptor and transporter of retinol STRA6
724102	7.3268	10.369	7.4695	3.26e-12	3.83e-11	16.022	SNHG4	small nucleolar RNA host gene 4
9040	6.7705	80.695	7.4666	3.31e-12	3.9e-11	16.007	UBE2M	ubiquitin conjugating enzyme E2 M
124808	7.0024	49.262	7.4664	3.32e-12	3.9e-11	16.006	CCDC43	coiled-coil domain containing 43
387103	12.135	40.742	7.4662	3.32e-12	3.9e-11	16.005	CENPW	centromere protein W
5984	11.72	56.53	7.4626	3.39e-12	3.98e-11	15.987	RFC4	replication factor C subunit 4
80311	-9.6236	49.526	-7.4619	3.4e-12	3.99e-11	15.983	KLHL15	kelch like family member 15
3638	-8.4264	93.471	-7.4618	3.4e-12	3.99e-11	15.983	INSIG1	insulin induced gene 1
8784	10.766	24.591	7.4581	3.48e-12	4.07e-11	15.964	TNFRSF18	TNF receptor superfamily member 18
5603	21.767	45.883	7.4548	3.55e-12	4.14e-11	15.948	MAPK13	mitogen-activated protein kinase 13
29899	11.392	41.37	7.4538	3.57e-12	4.16e-11	15.942	GPSM2	G protein signaling modulator 2
57168	6.946	22.304	7.4526	3.59e-12	4.19e-11	15.936	ASPHD2	aspartate beta-hydroxylase domain containing 2
79944	-9.0933	45.773	-7.4517	3.61e-12	4.21e-11	15.932	L2HGDH	L-2-hydroxyglutarate dehydrogenase
57085	10.883	63.645	7.4369	3.94e-12	4.58e-11	15.857	AGTRAP	angiotensin II receptor associated protein
55687	10.156	58.178	7.4355	3.97e-12	4.61e-11	15.85	TRMU	tRNA 5-methylaminomethyl-2-thiouridylate methyltransferase
84879	-28.329	51.102	-7.4327	4.03e-12	4.68e-11	15.836	MFSD2A	major facilitator superfamily domain containing 2A
747	13.578	37.952	7.4312	4.07e-12	4.72e-11	15.829	DAGLA	diacylglycerol lipase alpha
27101	8.1686	81.664	7.4308	4.08e-12	4.73e-11	15.827	CACYBP	calcyclin binding protein
2788	-12.168	42.738	-7.4306	4.08e-12	4.73e-11	15.826	GNG7	G protein subunit gamma 7
5140	-14.783	65.308	-7.4279	4.15e-12	4.8e-11	15.812	PDE3B	phosphodiesterase 3B
51649	8.0233	71.277	7.4272	4.16e-12	4.81e-11	15.809	MRPS23	mitochondrial ribosomal protein S23
54828	-9.5006	62.021	-7.4269	4.17e-12	4.81e-11	15.807	BCAS3	BCAS3 microtubule associated cell migration factor
11309	-11.072	89.9	-7.426	4.19e-12	4.84e-11	15.803	SLCO2B1	solute carrier organic anion transporter family member 2B1
64837	10.255	54.783	7.4225	4.28e-12	4.93e-11	15.785	KLC2	kinesin light chain 2
2302	21.197	20.929	7.4189	4.37e-12	5.03e-11	15.767	FOXJ1	forkhead box J1
11247	21.008	32.422	7.4182	4.39e-12	5.04e-11	15.764	NXPH4	neurexophilin 4
121457	9.8194	55.917	7.4171	4.41e-12	5.07e-11	15.758	IKBIP	IKBKB interacting protein
4601	-10.416	70.987	-7.4128	4.52e-12	5.19e-11	15.737	MXI1	"MAX interactor 1, dimerization protein"
22883	12.593	78.2	7.4121	4.54e-12	5.21e-11	15.733	CLSTN1	calsyntenin 1
51514	14.355	48.405	7.4119	4.55e-12	5.21e-11	15.732	DTL	denticleless E3 ubiquitin protein ligase homolog
2867	9.0333	15.552	7.4106	4.58e-12	5.25e-11	15.725	FFAR2	free fatty acid receptor 2
9824	12.445	45.388	7.4087	4.63e-12	5.3e-11	15.716	ARHGAP11A	Rho GTPase activating protein 11A
56954	-6.954	83.157	-7.4065	4.69e-12	5.36e-11	15.705	NIT2	nitrilase family member 2
7324	7.2292	73.671	7.4064	4.7e-12	5.36e-11	15.704	UBE2E1	ubiquitin conjugating enzyme E2 E1
6822	-23.588	86.174	-7.405	4.73e-12	5.4e-11	15.697	SULT2A1	sulfotransferase family 2A member 1
5203	10.758	52.455	7.404	4.76e-12	5.42e-11	15.692	PFDN4	prefoldin subunit 4
10400	-14.399	72.502	-7.4021	4.81e-12	5.48e-11	15.683	PEMT	phosphatidylethanolamine N-methyltransferase
8744	9.505	17.715	7.4	4.87e-12	5.54e-11	15.672	TNFSF9	TNF superfamily member 9
5926	-10.163	54.88	-7.3998	4.88e-12	5.54e-11	15.671	ARID4A	AT-rich interaction domain 4A
3925	10.778	83.182	7.3995	4.89e-12	5.54e-11	15.67	STMN1	stathmin 1
5025	11.617	68.303	7.3995	4.89e-12	5.54e-11	15.67	P2RX4	purinergic receptor P2X 4
2908	-8.378	80.918	-7.3968	4.96e-12	5.62e-11	15.656	NR3C1	nuclear receptor subfamily 3 group C member 1
136	10.162	19.685	7.3954	5e-12	5.66e-11	15.649	ADORA2B	adenosine A2b receptor
92799	8.4931	74.99	7.3941	5.04e-12	5.7e-11	15.643	SHKBP1	SH3KBP1 binding protein 1
150468	11.164	31.634	7.3929	5.08e-12	5.73e-11	15.637	CKAP2L	cytoskeleton associated protein 2 like
57727	7.4279	66.791	7.3921	5.1e-12	5.75e-11	15.633	NCOA5	nuclear receptor coactivator 5
57835	6.3583	25.306	7.3908	5.14e-12	5.79e-11	15.626	SLC4A5	solute carrier family 4 member 5
5787	-14.626	55.195	-7.3907	5.14e-12	5.79e-11	15.625	PTPRB	protein tyrosine phosphatase receptor type B
100132948	10.624	14.97	7.3899	5.16e-12	5.81e-11	15.622	FAM27C	family with sequence similarity 27 member C
7289	9.0353	53.204	7.388	5.22e-12	5.87e-11	15.612	TULP3	TUB like protein 3
1111	9.3371	39.998	7.3859	5.29e-12	5.94e-11	15.602	CHEK1	checkpoint kinase 1
8437	13.824	17.147	7.3856	5.3e-12	5.94e-11	15.6	RASAL1	RAS protein activator like 1
9936	-11.093	87.476	-7.3855	5.3e-12	5.94e-11	15.599	CD302	CD302 molecule
57645	8.3987	77.11	7.385	5.32e-12	5.95e-11	15.597	POGK	pogo transposable element derived with KRAB domain
9536	20.771	29.273	7.3828	5.38e-12	6.02e-11	15.586	PTGES	prostaglandin E synthase
5164	-8.9822	81.129	-7.3822	5.4e-12	6.04e-11	15.583	PDK2	pyruvate dehydrogenase kinase 2
26031	12.185	45.986	7.3809	5.44e-12	6.08e-11	15.576	OSBPL3	oxysterol binding protein like 3
127396	-9.4002	40.046	-7.378	5.53e-12	6.17e-11	15.562	ZNF684	zinc finger protein 684
223082	-8.8815	68.393	-7.3751	5.63e-12	6.27e-11	15.547	ZNRF2	zinc and ring finger 2
55159	8.4114	55.545	7.3749	5.63e-12	6.27e-11	15.547	RFWD3	ring finger and WD repeat domain 3
7779	-13.564	60.43	-7.3748	5.64e-12	6.27e-11	15.546	SLC30A1	solute carrier family 30 member 1
6996	6.9233	51.334	7.3702	5.79e-12	6.43e-11	15.523	TDG	thymine DNA glycosylase
80119	9.7335	28.908	7.3699	5.8e-12	6.44e-11	15.521	PIF1	PIF1 5'-to-3' DNA helicase
151126	-17.989	37.393	-7.3686	5.84e-12	6.48e-11	15.515	ZNF385B	zinc finger protein 385B
4176	7.3788	86.896	7.3647	5.98e-12	6.62e-11	15.495	MCM7	minichromosome maintenance complex component 7
284358	9.4665	21.586	7.3644	5.99e-12	6.63e-11	15.494	MAMSTR	MEF2 activating motif and SAP domain containing transcriptional regulator
84232	5.3715	88.553	7.363	6.03e-12	6.68e-11	15.487	MAF1	"MAF1 homolog, negative regulator of RNA polymerase III"
54431	9.0763	76.933	7.3628	6.04e-12	6.68e-11	15.486	DNAJC10	DnaJ heat shock protein family (Hsp40) member C10
132158	-12.376	89.428	-7.3616	6.08e-12	6.72e-11	15.48	GLYCTK	glycerate kinase
57610	-10.178	67.463	-7.361	6.1e-12	6.74e-11	15.477	RANBP10	RAN binding protein 10
57102	5.464	46.444	7.3608	6.11e-12	6.74e-11	15.476	C12orf4	chromosome 12 open reading frame 4
6804	8.1843	28.944	7.3548	6.33e-12	6.97e-11	15.446	STX1A	syntaxin 1A
64843	10.454	11.004	7.3538	6.36e-12	7e-11	15.441	ISL2	ISL LIM homeobox 2
219595	-17.088	21.337	-7.3524	6.41e-12	7.05e-11	15.434	FOLH1B	folate hydrolase 1B
79585	8.5117	63.704	7.3508	6.47e-12	7.11e-11	15.426	CORO7	coronin 7
55333	-7.7645	74.861	-7.3469	6.62e-12	7.26e-11	15.406	SYNJ2BP	synaptojanin 2 binding protein
83715	-16.718	79.571	-7.3464	6.64e-12	7.28e-11	15.404	ESPN	espin
10140	-9.8102	87.247	-7.3462	6.65e-12	7.28e-11	15.403	TOB1	"transducer of ERBB2, 1"
57157	8.116	50.846	7.3459	6.66e-12	7.29e-11	15.401	PHTF2	putative homeodomain transcription factor 2
8563	8.6861	64.178	7.3445	6.71e-12	7.34e-11	15.394	THOC5	THO complex 5
81855	13.141	54.411	7.3442	6.73e-12	7.35e-11	15.393	SFXN3	sideroflexin 3
5313	-20.691	83.473	-7.3425	6.79e-12	7.41e-11	15.384	PKLR	pyruvate kinase L/R
25974	-9.2009	56.897	-7.3392	6.92e-12	7.55e-11	15.368	MMACHC	metabolism of cobalamin associated C
23316	-23.242	59.684	-7.3314	7.24e-12	7.89e-11	15.329	CUX2	cut like homeobox 2
54520	9.1453	61.662	7.3249	7.52e-12	8.18e-11	15.296	CCDC93	coiled-coil domain containing 93
9472	-8.4575	31.782	-7.3135	8.03e-12	8.73e-11	15.239	AKAP6	A-kinase anchoring protein 6
6850	13.235	44.425	7.3131	8.05e-12	8.74e-11	15.237	SYK	spleen associated tyrosine kinase
206358	9.3396	47.393	7.3104	8.17e-12	8.87e-11	15.224	SLC36A1	solute carrier family 36 member 1
80115	20.122	45.387	7.3092	8.23e-12	8.92e-11	15.218	BAIAP2L2	BAR/IMD domain containing adaptor protein 2 like 2
190	16.106	9.8079	7.3067	8.35e-12	9.04e-11	15.205	NR0B1	nuclear receptor subfamily 0 group B member 1
788	-11.652	79.63	-7.3061	8.38e-12	9.06e-11	15.203	SLC25A20	solute carrier family 25 member 20
10951	8.4729	72.894	7.3058	8.39e-12	9.07e-11	15.201	CBX1	chromobox 1
23682	8.604	18.065	7.3057	8.39e-12	9.07e-11	15.201	RAB38	"RAB38, member RAS oncogene family"
5187	-11.707	78.554	-7.3053	8.42e-12	9.08e-11	15.198	PER1	period circadian regulator 1
5519	-9.9287	85.867	-7.3044	8.46e-12	9.12e-11	15.194	PPP2R1B	protein phosphatase 2 scaffold subunit Abeta
6286	31.821	46.449	7.3038	8.49e-12	9.14e-11	15.191	S100P	S100 calcium binding protein P
85028	9.0322	40.532	7.3017	8.59e-12	9.25e-11	15.18	SNHG12	small nucleolar RNA host gene 12
5744	16.021	21.096	7.3016	8.6e-12	9.25e-11	15.18	PTHLH	parathyroid hormone like hormone
93082	16.271	35.079	7.301	8.63e-12	9.27e-11	15.177	NEURL3	neuralized E3 ubiquitin protein ligase 3
1559	-21.317	84.467	-7.2958	8.89e-12	9.54e-11	15.151	CYP2C9	cytochrome P450 family 2 subfamily C member 9
4734	-14.512	69.837	-7.2954	8.9e-12	9.55e-11	15.149	NEDD4	NEDD4 E3 ubiquitin protein ligase
6291	-21.894	82.227	-7.2937	8.99e-12	9.64e-11	15.141	SAA4	"serum amyloid A4, constitutive"
8324	13.639	33.729	7.2926	9.05e-12	9.69e-11	15.135	FZD7	frizzled class receptor 7
11130	14.904	56.232	7.2917	9.1e-12	9.73e-11	15.131	ZWINT	ZW10 interacting kinetochore protein
5167	-12.811	78.786	-7.2911	9.13e-12	9.75e-11	15.128	ENPP1	ectonucleotide pyrophosphatase/phosphodiesterase 1
34	-10.962	84.295	-7.2871	9.34e-12	9.98e-11	15.108	ACADM	acyl-CoA dehydrogenase medium chain
27112	13.643	23.041	7.2848	9.47e-12	1.01e-10	15.096	FAM155B	family with sequence similarity 155 member B
79703	10.365	38.052	7.284	9.51e-12	1.01e-10	15.093	C11orf80	chromosome 11 open reading frame 80
8792	9.891	23.82	7.2839	9.52e-12	1.01e-10	15.092	TNFRSF11A	TNF receptor superfamily member 11a
1393	-19.077	25.762	-7.282	9.62e-12	1.02e-10	15.083	CRHBP	corticotropin releasing hormone binding protein
7010	-13.34	36.195	-7.2808	9.69e-12	1.03e-10	15.076	TEK	TEK receptor tyrosine kinase
9429	-19.129	54.43	-7.2804	9.71e-12	1.03e-10	15.074	ABCG2	ATP binding cassette subfamily G member 2 (Junior blood group)
10060	-19.625	53.593	-7.2802	9.72e-12	1.03e-10	15.073	ABCC9	ATP binding cassette subfamily C member 9
9143	10.369	16.183	7.2801	9.72e-12	1.03e-10	15.073	SYNGR3	synaptogyrin 3
5898	6.2391	72.709	7.2767	9.92e-12	1.05e-10	15.056	RALA	RAS like proto-oncogene A
116236	-13.677	59.799	-7.2729	1.01e-11	1.07e-10	15.037	ABHD15	abhydrolase domain containing 15
23141	6.2976	76.457	7.2727	1.01e-11	1.07e-10	15.036	ANKLE2	ankyrin repeat and LEM domain containing 2
84749	-8.4036	63.341	-7.2709	1.03e-11	1.08e-10	15.027	USP30	ubiquitin specific peptidase 30
30851	11.799	75.728	7.2687	1.04e-11	1.1e-10	15.016	TAX1BP3	Tax1 binding protein 3
1802	8.5742	63.527	7.2658	1.06e-11	1.11e-10	15.002	DPH2	diphthamide biosynthesis 2
221937	10.773	62.998	7.2625	1.08e-11	1.13e-10	14.985	FOXK1	forkhead box K1
54923	-17.405	78.189	-7.259	1.1e-11	1.16e-10	14.968	LIME1	Lck interacting transmembrane adaptor 1
388503	-26.813	65.343	-7.2546	1.13e-11	1.18e-10	14.946	C3P1	complement component 3 precursor pseudogene
79759	6.7847	46.911	7.2522	1.14e-11	1.2e-10	14.934	ZNF668	zinc finger protein 668
56992	13.086	31.137	7.2506	1.15e-11	1.21e-10	14.926	KIF15	kinesin family member 15
23461	-11.85	70.237	-7.2506	1.15e-11	1.21e-10	14.926	ABCA5	ATP binding cassette subfamily A member 5
3673	16.336	41.332	7.2466	1.18e-11	1.24e-10	14.906	ITGA2	integrin subunit alpha 2
54014	-8.951	72.04	-7.245	1.19e-11	1.25e-10	14.898	BRWD1	bromodomain and WD repeat domain containing 1
23028	7.2396	74.368	7.2444	1.19e-11	1.25e-10	14.895	KDM1A	lysine demethylase 1A
5444	-21.234	85.272	-7.2436	1.2e-11	1.25e-10	14.892	PON1	paraoxonase 1
3795	-12.917	89.995	-7.2405	1.22e-11	1.27e-10	14.876	KHK	ketohexokinase
51451	8.9898	55.377	7.2403	1.22e-11	1.27e-10	14.875	LCMT1	leucine carboxyl methyltransferase 1
58510	-21.043	75.198	-7.2374	1.24e-11	1.29e-10	14.861	PRODH2	proline dehydrogenase 2
10507	11.385	43.543	7.2369	1.25e-11	1.3e-10	14.858	SEMA4D	semaphorin 4D
1812	-11.076	10.74	-7.2364	1.25e-11	1.3e-10	14.856	DRD1	dopamine receptor D1
26574	5.5824	81.168	7.2358	1.25e-11	1.3e-10	14.853	AATF	apoptosis antagonizing transcription factor
7461	16.955	56.353	7.2352	1.26e-11	1.31e-10	14.85	CLIP2	CAP-Gly domain containing linker protein 2
10626	19.704	59.389	7.2343	1.26e-11	1.31e-10	14.846	TRIM16	tripartite motif containing 16
3290	-27.326	72.108	-7.2343	1.26e-11	1.31e-10	14.846	HSD11B1	hydroxysteroid 11-beta dehydrogenase 1
81494	-27.943	71.833	-7.2322	1.28e-11	1.33e-10	14.835	CFHR5	complement factor H related 5
113612	-9.5144	39.345	-7.2317	1.28e-11	1.33e-10	14.832	CYP2U1	cytochrome P450 family 2 subfamily U member 1
55635	13.547	37.564	7.2286	1.31e-11	1.35e-10	14.817	DEPDC1	DEP domain containing 1
6038	-9.1596	91.151	-7.2277	1.31e-11	1.36e-10	14.812	RNASE4	ribonuclease A family member 4
8322	-11.669	70.735	-7.2267	1.32e-11	1.36e-10	14.808	FZD4	frizzled class receptor 4
10785	8.811	44.977	7.2263	1.32e-11	1.37e-10	14.805	WDR4	WD repeat domain 4
57721	-8.2122	46.358	-7.2215	1.36e-11	1.4e-10	14.782	METTL14	methyltransferase like 14
23171	12.123	46.271	7.2198	1.37e-11	1.41e-10	14.773	GPD1L	glycerol-3-phosphate dehydrogenase 1 like
161742	12.423	52.802	7.2194	1.38e-11	1.42e-10	14.771	SPRED1	sprouty related EVH1 domain containing 1
5422	8.9913	46.131	7.2188	1.38e-11	1.42e-10	14.768	POLA1	"DNA polymerase alpha 1, catalytic subunit"
3710	23.018	45.412	7.2173	1.39e-11	1.43e-10	14.761	ITPR3	"inositol 1,4,5-trisphosphate receptor type 3"
4319	15.378	13.442	7.2146	1.42e-11	1.45e-10	14.747	MMP10	matrix metallopeptidase 10
81579	-8.6535	67.892	-7.2138	1.42e-11	1.46e-10	14.744	PLA2G12A	phospholipase A2 group XIIA
9848	-21.263	50.201	-7.2105	1.45e-11	1.48e-10	14.727	MFAP3L	microfibril associated protein 3 like
4801	-9.2773	68.46	-7.2083	1.47e-11	1.5e-10	14.717	NFYB	nuclear transcription factor Y subunit beta
89846	10.681	37.875	7.2076	1.47e-11	1.51e-10	14.713	FGD3	"FYVE, RhoGEF and PH domain containing 3"
9915	19.314	30.86	7.2057	1.49e-11	1.52e-10	14.704	ARNT2	aryl hydrocarbon receptor nuclear translocator 2
9735	13.102	49.333	7.2052	1.49e-11	1.52e-10	14.701	KNTC1	kinetochore associated 1
54946	7.1892	72.529	7.2045	1.5e-11	1.53e-10	14.698	SLC41A3	solute carrier family 41 member 3
2210	11.212	27.315	7.2045	1.5e-11	1.53e-10	14.698	FCGR1B	Fc fragment of IgG receptor Ib
115811	9.0385	19.915	7.2016	1.52e-11	1.55e-10	14.684	IQCD	IQ motif containing D
23710	-12.632	80.896	-7.1975	1.56e-11	1.59e-10	14.663	GABARAPL1	GABA type A receptor associated protein like 1
2700	7.9519	7.5293	7.1914	1.62e-11	1.64e-10	14.633	GJA3	gap junction protein alpha 3
1579	-20.332	87.132	-7.19	1.63e-11	1.65e-10	14.626	CYP4A11	cytochrome P450 family 4 subfamily A member 11
85464	7.4835	50.127	7.1843	1.68e-11	1.71e-10	14.598	SSH2	slingshot protein phosphatase 2
126382	9.5636	59.18	7.184	1.68e-11	1.71e-10	14.596	NR2C2AP	nuclear receptor 2C2 associated protein
23108	14.668	34.694	7.1837	1.69e-11	1.71e-10	14.595	RAP1GAP2	RAP1 GTPase activating protein 2
1317	-6.903	88.425	-7.1812	1.71e-11	1.73e-10	14.582	SLC31A1	solute carrier family 31 member 1
51154	8.7883	71.275	7.1793	1.73e-11	1.75e-10	14.573	MRTO4	"MRT4 homolog, ribosome maturation factor"
282679	-12.504	48.279	-7.178	1.74e-11	1.76e-10	14.567	AQP11	aquaporin 11
221002	15.579	21.046	7.178	1.74e-11	1.76e-10	14.566	RASGEF1A	RasGEF domain family member 1A
90853	10.166	16.242	7.1778	1.75e-11	1.76e-10	14.565	SPOCD1	SPOC domain containing 1
90780	6.5207	81.813	7.1743	1.78e-11	1.8e-10	14.548	PYGO2	pygopus family PHD finger 2
51207	11.534	7.3006	7.1738	1.79e-11	1.8e-10	14.546	DUSP13	dual specificity phosphatase 13
91544	10.841	53.28	7.1708	1.82e-11	1.83e-10	14.531	UBXN11	UBX domain protein 11
56901	16.216	60.312	7.1686	1.84e-11	1.85e-10	14.52	NDUFA4L2	NDUFA4 mitochondrial complex associated like 2
7108	-14.409	86.101	-7.1669	1.86e-11	1.87e-10	14.511	TM7SF2	transmembrane 7 superfamily member 2
55507	6.2132	11.117	7.1659	1.87e-11	1.87e-10	14.507	GPRC5D	G protein-coupled receptor class C group 5 member D
63875	8.1691	74.009	7.1656	1.87e-11	1.88e-10	14.505	MRPL17	mitochondrial ribosomal protein L17
84649	-13.711	88.411	-7.1652	1.88e-11	1.88e-10	14.503	DGAT2	diacylglycerol O-acyltransferase 2
5355	16.456	68.352	7.1637	1.89e-11	1.89e-10	14.496	PLP2	proteolipid protein 2
2028	-17.548	67.809	-7.1634	1.89e-11	1.9e-10	14.494	ENPEP	glutamyl aminopeptidase
79685	-6.9733	72.091	-7.162	1.91e-11	1.91e-10	14.487	SAP30L	SAP30 like
54769	13.111	14.611	7.158	1.95e-11	1.95e-10	14.468	DIRAS2	DIRAS family GTPase 2
79159	8.8645	52.943	7.1556	1.98e-11	1.98e-10	14.456	NOL12	nucleolar protein 12
5820	10.926	27.329	7.1551	1.99e-11	1.98e-10	14.454	PVT1	Pvt1 oncogene
56898	-13.028	65.996	-7.1548	1.99e-11	1.98e-10	14.452	BDH2	3-hydroxybutyrate dehydrogenase 2
83982	13.444	40.249	7.1543	1.99e-11	1.99e-10	14.45	IFI27L2	interferon alpha inducible protein 27 like 2
1535	16.244	73.55	7.1536	2e-11	1.99e-10	14.446	CYBA	cytochrome b-245 alpha chain
8991	-12.334	90.403	-7.1534	2e-11	1.99e-10	14.445	SELENBP1	selenium binding protein 1
7277	13.105	78.853	7.1529	2.01e-11	2e-10	14.443	TUBA4A	tubulin alpha 4a
199221	9.6016	21.763	7.1465	2.09e-11	2.07e-10	14.411	DZIP1L	DAZ interacting zinc finger protein 1 like
80146	8.3509	71.319	7.1438	2.12e-11	2.1e-10	14.398	UXS1	UDP-glucuronate decarboxylase 1
285800	-10.577	25.799	-7.1427	2.13e-11	2.11e-10	14.392	PRR18	proline rich 18
79444	11.206	9.7224	7.1425	2.13e-11	2.11e-10	14.391	BIRC7	baculoviral IAP repeat containing 7
55227	17.488	47.481	7.1419	2.14e-11	2.12e-10	14.388	LRRC1	leucine rich repeat containing 1
81572	8.7534	61.938	7.1401	2.16e-11	2.14e-10	14.379	PDRG1	p53 and DNA damage regulated 1
55690	9.1302	76.868	7.1399	2.17e-11	2.14e-10	14.378	PACS1	phosphofurin acidic cluster sorting protein 1
171177	16.649	16.754	7.1398	2.17e-11	2.14e-10	14.378	RHOV	ras homolog family member V
116211	12.382	14.921	7.1383	2.18e-11	2.15e-10	14.371	TM4SF19	transmembrane 4 L six family member 19
91409	8.9623	10.357	7.138	2.19e-11	2.16e-10	14.369	CCDC74B	coiled-coil domain containing 74B
80350	-10.627	24.987	-7.1347	2.23e-11	2.19e-10	14.353	LPAL2	"lipoprotein(a) like 2, pseudogene"
29967	13.916	36.332	7.1315	2.27e-11	2.23e-10	14.337	LRP12	LDL receptor related protein 12
11181	-17.537	23.899	-7.1276	2.32e-11	2.28e-10	14.318	TREH	trehalase
25903	12.235	45.048	7.1273	2.33e-11	2.28e-10	14.316	OLFML2B	olfactomedin like 2B
124222	14.686	54.512	7.1268	2.33e-11	2.29e-10	14.314	PAQR4	progestin and adipoQ receptor family member 4
245972	12.247	16.856	7.125	2.36e-11	2.31e-10	14.305	ATP6V0D2	ATPase H+ transporting V0 subunit d2
113026	13.716	39.894	7.1249	2.36e-11	2.31e-10	14.305	PLCD3	phospholipase C delta 3
84128	6.6797	66.339	7.1232	2.38e-11	2.33e-10	14.296	WDR75	WD repeat domain 75
146850	5.9196	23.169	7.1218	2.4e-11	2.35e-10	14.289	PIK3R6	phosphoinositide-3-kinase regulatory subunit 6
3570	-17.605	69.313	-7.1216	2.4e-11	2.35e-10	14.288	IL6R	interleukin 6 receptor
56675	6.58	13.355	7.1199	2.43e-11	2.37e-10	14.28	NRIP3	nuclear receptor interacting protein 3
8445	9.8531	52.091	7.1197	2.43e-11	2.37e-10	14.279	DYRK2	dual specificity tyrosine phosphorylation regulated kinase 2
140707	7.065	38.845	7.1171	2.46e-11	2.4e-10	14.266	BRI3BP	BRI3 binding protein
731	-17.609	85.426	-7.1148	2.5e-11	2.43e-10	14.255	C8A	complement C8 alpha chain
1434	5.0232	85.703	7.1142	2.5e-11	2.44e-10	14.252	CSE1L	chromosome segregation 1 like
11187	20.376	19.933	7.1135	2.52e-11	2.44e-10	14.248	PKP3	plakophilin 3
11077	6.6563	18.25	7.1096	2.57e-11	2.5e-10	14.229	HSF2BP	heat shock transcription factor 2 binding protein
9099	-14.614	43.962	-7.1068	2.61e-11	2.54e-10	14.215	USP2	ubiquitin specific peptidase 2
55205	13.071	50.427	7.1053	2.63e-11	2.55e-10	14.208	ZNF532	zinc finger protein 532
4884	11.164	9.1071	7.1041	2.65e-11	2.57e-10	14.202	NPTX1	neuronal pentraxin 1
57159	15.409	13.944	7.1031	2.67e-11	2.58e-10	14.197	TRIM54	tripartite motif containing 54
9663	-7.1876	91.315	-7.1028	2.67e-11	2.58e-10	14.196	LPIN2	lipin 2
262	8.1519	75.59	7.1028	2.67e-11	2.58e-10	14.196	AMD1	adenosylmethionine decarboxylase 1
221914	7.4951	13.078	7.1	2.72e-11	2.62e-10	14.182	GPC2	glypican 2
79812	-12.068	60.942	-7.0999	2.72e-11	2.62e-10	14.181	MMRN2	multimerin 2
1454	8.1541	76.6	7.0995	2.72e-11	2.62e-10	14.18	CSNK1E	casein kinase 1 epsilon
1232	7.5416	5.721	7.0935	2.82e-11	2.71e-10	14.15	CCR3	C-C motif chemokine receptor 3
25975	8.3325	10.913	7.0917	2.85e-11	2.74e-10	14.142	EGFL6	EGF like domain multiple 6
79930	7.9809	34.703	7.0913	2.85e-11	2.74e-10	14.14	DOK3	docking protein 3
2643	-14.868	69.251	-7.0885	2.9e-11	2.79e-10	14.125	GCH1	GTP cyclohydrolase 1
27124	10.139	21.021	7.088	2.91e-11	2.79e-10	14.123	INPP5J	inositol polyphosphate-5-phosphatase J
220441	-7.6902	32.299	-7.0875	2.91e-11	2.8e-10	14.121	RNF152	ring finger protein 152
150223	9.6822	54.869	7.0833	2.98e-11	2.86e-10	14.1	YDJC	YdjC chitooligosaccharide deacetylase homolog
126014	7.0641	25.929	7.0777	3.08e-11	2.95e-10	14.072	OSCAR	osteoclast associated Ig-like receptor
8458	9.042	38.942	7.0751	3.13e-11	2.99e-10	14.06	TTF2	transcription termination factor 2
98	-8.5498	43.196	-7.073	3.16e-11	3.02e-10	14.05	ACYP2	acylphosphatase 2
342096	-9.8737	7.2837	-7.0719	3.18e-11	3.04e-10	14.044	GOLGA6A	golgin A6 family member A
26150	10.124	19.268	7.0702	3.21e-11	3.07e-10	14.036	RIBC2	RIB43A domain with coiled-coils 2
121268	5.7453	18.459	7.0697	3.22e-11	3.08e-10	14.033	RHEBL1	RHEB like 1
284723	-9.657	27.424	-7.0692	3.23e-11	3.08e-10	14.031	SLC25A34	solute carrier family 25 member 34
64753	7.5018	11.396	7.0671	3.27e-11	3.11e-10	14.021	CCDC136	coiled-coil domain containing 136
164656	-17.218	86.365	-7.0639	3.33e-11	3.17e-10	14.005	TMPRSS6	transmembrane serine protease 6
5523	9.8543	32.21	7.0622	3.36e-11	3.2e-10	13.997	PPP2R3A	protein phosphatase 2 regulatory subunit B''alpha
29116	8.8126	43.472	7.0619	3.37e-11	3.2e-10	13.995	MYLIP	myosin regulatory light chain interacting protein
54881	7.2909	50.306	7.0618	3.37e-11	3.2e-10	13.994	TEX10	testis expressed 10
124	-18.887	87.744	-7.0591	3.42e-11	3.25e-10	13.981	ADH1A	"alcohol dehydrogenase 1A (class I), alpha polypeptide"
430	9.2818	18.356	7.059	3.42e-11	3.25e-10	13.981	ASCL2	achaete-scute family bHLH transcription factor 2
9055	15.035	59.324	7.0583	3.44e-11	3.26e-10	13.978	PRC1	protein regulator of cytokinesis 1
8187	11.195	23.9	7.0581	3.44e-11	3.26e-10	13.977	ZNF239	zinc finger protein 239
1457	7.2606	72.024	7.0579	3.45e-11	3.26e-10	13.975	CSNK2A1	casein kinase 2 alpha 1
672	9.7699	43.699	7.0571	3.46e-11	3.27e-10	13.972	BRCA1	BRCA1 DNA repair associated
729	-20.398	83.998	-7.0544	3.51e-11	3.32e-10	13.958	C6	complement C6
94097	-10.335	78.411	-7.0528	3.55e-11	3.34e-10	13.951	SFXN5	sideroflexin 5
54956	-6.8709	53.552	-7.0526	3.55e-11	3.35e-10	13.95	PARP16	poly(ADP-ribose) polymerase family member 16
11102	-6.1387	62.963	-7.0523	3.56e-11	3.35e-10	13.948	RPP14	ribonuclease P/MRP subunit p14
11113	11.044	42.525	7.0516	3.57e-11	3.36e-10	13.944	CIT	citron rho-interacting serine/threonine kinase
83480	-7.4092	57.448	-7.0511	3.58e-11	3.37e-10	13.942	PUS3	pseudouridine synthase 3
10906	7.5267	65.556	7.0479	3.64e-11	3.43e-10	13.927	TRAFD1	TRAF-type zinc finger domain containing 1
81602	-7.371	42.719	-7.0471	3.66e-11	3.44e-10	13.922	CDADC1	cytidine and dCMP deaminase domain containing 1
23511	8.8132	68.929	7.0452	3.7e-11	3.47e-10	13.913	NUP188	nucleoporin 188
23413	15.084	44.151	7.0449	3.71e-11	3.48e-10	13.912	NCS1	neuronal calcium sensor 1
1003	-12.831	68.172	-7.0448	3.71e-11	3.48e-10	13.911	CDH5	cadherin 5
386757	10.006	8.6846	7.0423	3.76e-11	3.52e-10	13.899	SLC6A10P	"solute carrier family 6 member 10, pseudogene"
80144	23.921	35.554	7.0412	3.79e-11	3.54e-10	13.894	FRAS1	Fraser extracellular matrix complex subunit 1
64420	8.5401	36.763	7.0401	3.81e-11	3.56e-10	13.888	SUSD1	sushi domain containing 1
116842	-19.594	75.479	-7.0396	3.82e-11	3.57e-10	13.886	LEAP2	liver enriched antimicrobial peptide 2
114884	10.901	33.6	7.0381	3.85e-11	3.59e-10	13.879	OSBPL10	oxysterol binding protein like 10
339488	6.8828	13.855	7.038	3.85e-11	3.59e-10	13.878	TFAP2E	transcription factor AP-2 epsilon
84217	-10.087	26.033	-7.0355	3.91e-11	3.64e-10	13.866	ZMYND12	zinc finger MYND-type containing 12
79056	-10.379	42.52	-7.0319	3.99e-11	3.71e-10	13.848	PRRG4	proline rich and Gla domain 4
7388	5.6795	87.357	7.0312	4e-11	3.72e-10	13.845	UQCRH	ubiquinol-cytochrome c reductase hinge protein
64218	10.02	34.017	7.0298	4.04e-11	3.75e-10	13.838	SEMA4A	semaphorin 4A
7444	7.3796	47.45	7.0289	4.06e-11	3.77e-10	13.834	VRK2	VRK serine/threonine kinase 2
83699	-11.531	79.217	-7.0285	4.07e-11	3.77e-10	13.832	SH3BGRL2	SH3 domain binding glutamate rich protein like 2
9973	-9.3176	77.404	-7.0251	4.14e-11	3.84e-10	13.815	CCS	copper chaperone for superoxide dismutase
1577	-13.662	86.656	-7.0205	4.25e-11	3.94e-10	13.792	CYP3A5	cytochrome P450 family 3 subfamily A member 5
56169	9.1973	10.852	7.0172	4.33e-11	4.01e-10	13.776	GSDMC	gasdermin C
81849	9.2856	10.699	7.0157	4.37e-11	4.04e-10	13.769	ST6GALNAC5	"ST6 N-acetylgalactosaminide alpha-2,6-sialyltransferase 5"
51099	-8.2891	61.372	-7.015	4.39e-11	4.05e-10	13.766	ABHD5	abhydrolase domain containing 5
54659	-25.044	46.947	-7.0143	4.4e-11	4.07e-10	13.762	UGT1A3	UDP glucuronosyltransferase family 1 member A3
10488	7.4304	73.06	7.013	4.44e-11	4.1e-10	13.756	CREB3	cAMP responsive element binding protein 3
4582	19.305	30.6	7.0127	4.45e-11	4.1e-10	13.754	MUC1	"mucin 1, cell surface associated"
55833	9.0741	62.642	7.01	4.51e-11	4.16e-10	13.741	UBAP2	ubiquitin associated protein 2
84687	9.4654	72.19	7.004	4.67e-11	4.3e-10	13.712	PPP1R9B	protein phosphatase 1 regulatory subunit 9B
8317	9.2076	35.686	7.004	4.67e-11	4.3e-10	13.712	CDC7	cell division cycle 7
23218	11.163	59.221	7.0017	4.73e-11	4.34e-10	13.701	NBEAL2	neurobeachin like 2
11221	-12.219	68.537	-7.0017	4.73e-11	4.34e-10	13.701	DUSP10	dual specificity phosphatase 10
1846	12.968	28.596	7.0001	4.77e-11	4.38e-10	13.693	DUSP4	dual specificity phosphatase 4
10841	-17.419	88.651	-6.9975	4.84e-11	4.44e-10	13.68	FTCD	formimidoyltransferase cyclodeaminase
4312	15.745	22.409	6.9948	4.91e-11	4.5e-10	13.667	MMP1	matrix metallopeptidase 1
641372	-6.6858	18.932	-6.9877	5.11e-11	4.68e-10	13.633	ACOT6	acyl-CoA thioesterase 6
10693	-8.9734	22.449	-6.9864	5.15e-11	4.71e-10	13.626	CCT6B	chaperonin containing TCP1 subunit 6B
7462	10.435	41.145	6.9864	5.15e-11	4.71e-10	13.626	LAT2	linker for activation of T cells family member 2
282974	8.5258	32.191	6.984	5.22e-11	4.77e-10	13.614	STK32C	serine/threonine kinase 32C
10516	-17.916	58.433	-6.9832	5.25e-11	4.79e-10	13.61	FBLN5	fibulin 5
27034	-8.1127	64.32	-6.983	5.25e-11	4.79e-10	13.609	ACAD8	acyl-CoA dehydrogenase family member 8
55837	-6.9566	68.426	-6.9826	5.26e-11	4.8e-10	13.607	EAPP	E2F associated phosphoprotein
6514	-18.637	88.133	-6.9822	5.27e-11	4.8e-10	13.606	SLC2A2	solute carrier family 2 member 2
6675	-7.287	86.155	-6.9809	5.31e-11	4.84e-10	13.599	UAP1	UDP-N-acetylglucosamine pyrophosphorylase 1
1788	11.616	60.572	6.9807	5.32e-11	4.84e-10	13.598	DNMT3A	DNA methyltransferase 3 alpha
9781	11.262	40.853	6.9794	5.36e-11	4.87e-10	13.592	RNF144A	ring finger protein 144A
9266	6.8215	76.782	6.9782	5.4e-11	4.9e-10	13.586	CYTH2	cytohesin 2
6548	10.24	48.274	6.9751	5.49e-11	4.98e-10	13.571	SLC9A1	solute carrier family 9 member A1
8638	-17.518	56.664	-6.9746	5.51e-11	4.99e-10	13.568	OASL	2'-5'-oligoadenylate synthetase like
5522	20.733	19.631	6.9737	5.53e-11	5.01e-10	13.564	PPP2R2C	protein phosphatase 2 regulatory subunit Bgamma
5465	-10.135	84.067	-6.9667	5.75e-11	5.21e-10	13.53	PPARA	peroxisome proliferator activated receptor alpha
10797	10.138	38.329	6.9644	5.83e-11	5.27e-10	13.519	MTHFD2	"methylenetetrahydrofolate dehydrogenase (NADP+ dependent) 2, methenyltetrahydrofolate cyclohydrolase"
7345	22.581	28.863	6.9608	5.95e-11	5.38e-10	13.501	UCHL1	ubiquitin C-terminal hydrolase L1
80179	9.5082	67.786	6.9547	6.16e-11	5.56e-10	13.472	MYO19	myosin XIX
1756	-15.408	64.255	-6.9542	6.17e-11	5.57e-10	13.469	DMD	dystrophin
55138	7.8541	9.9129	6.9514	6.27e-11	5.66e-10	13.456	FAM90A1	family with sequence similarity 90 member A1
10518	11.163	29.626	6.9501	6.32e-11	5.69e-10	13.449	CIB2	calcium and integrin binding family member 2
401647	15.865	25.923	6.9498	6.33e-11	5.7e-10	13.448	GOLGA7B	golgin A7 family member B
339318	-6.6876	46.922	-6.9477	6.4e-11	5.75e-10	13.438	ZNF181	zinc finger protein 181
5902	7.2003	77.013	6.9477	6.4e-11	5.75e-10	13.438	RANBP1	RAN binding protein 1
4681	15.618	50.92	6.9476	6.4e-11	5.75e-10	13.437	NBL1	"NBL1, DAN family BMP antagonist"
443	-8.9794	20.444	-6.9448	6.51e-11	5.84e-10	13.424	ASPA	aspartoacylase
2535	9.4124	22.78	6.9446	6.51e-11	5.84e-10	13.423	FZD2	frizzled class receptor 2
4817	-7.3608	79.864	-6.9444	6.52e-11	5.85e-10	13.422	NIT1	nitrilase 1
57406	-13.083	66.483	-6.9424	6.59e-11	5.91e-10	13.412	ABHD6	abhydrolase domain containing 6
51605	7.0482	54.193	6.9421	6.61e-11	5.91e-10	13.41	TRMT6	tRNA methyltransferase 6
92675	11.778	53.462	6.9388	6.73e-11	6.02e-10	13.394	DTD1	D-aminoacyl-tRNA deacylase 1
145482	-8.7797	60.391	-6.9369	6.8e-11	6.08e-10	13.385	PTGR2	prostaglandin reductase 2
5366	9.8064	20.551	6.931	7.03e-11	6.28e-10	13.357	PMAIP1	phorbol-12-myristate-13-acetate-induced protein 1
65267	-11.961	26.354	-6.93	7.07e-11	6.31e-10	13.352	WNK3	WNK lysine deficient protein kinase 3
388323	-17.878	52.883	-6.9298	7.08e-11	6.31e-10	13.351	GLTPD2	glycolipid transfer protein domain containing 2
402	11.265	66.833	6.929	7.11e-11	6.34e-10	13.347	ARL2	ADP ribosylation factor like GTPase 2
92745	12.187	22.05	6.9262	7.22e-11	6.43e-10	13.333	SLC38A5	solute carrier family 38 member 5
7004	12.172	38.675	6.9243	7.3e-11	6.49e-10	13.324	TEAD4	TEA domain transcription factor 4
121665	5.736	74.232	6.9216	7.41e-11	6.59e-10	13.311	SPPL3	signal peptide peptidase like 3
1369	-18.922	71.273	-6.9209	7.43e-11	6.61e-10	13.308	CPN1	carboxypeptidase N subunit 1
22848	8.9589	64.154	6.9192	7.51e-11	6.66e-10	13.3	AAK1	AP2 associated kinase 1
7378	11.327	55.401	6.9174	7.58e-11	6.73e-10	13.291	UPP1	uridine phosphorylase 1
1138	8.5378	15.953	6.916	7.64e-11	6.77e-10	13.284	CHRNA5	cholinergic receptor nicotinic alpha 5 subunit
64398	-8.6838	63.234	-6.9153	7.67e-11	6.8e-10	13.281	MPP5	membrane palmitoylated protein 5
51538	7.1816	59.203	6.9142	7.72e-11	6.83e-10	13.275	ZCCHC17	zinc finger CCHC-type containing 17
9904	6.4785	67.681	6.9142	7.72e-11	6.83e-10	13.275	RBM19	RNA binding motif protein 19
55081	11.536	43.842	6.9114	7.84e-11	6.93e-10	13.262	IFT57	intraflagellar transport 57
6275	14.87	58.732	6.9092	7.94e-11	7.01e-10	13.251	S100A4	S100 calcium binding protein A4
64421	7.8844	40.072	6.9019	8.27e-11	7.3e-10	13.215	DCLRE1C	DNA cross-link repair 1C
84079	9.4833	58.476	6.9014	8.29e-11	7.31e-10	13.213	ANKRD27	ankyrin repeat domain 27
10061	7.3843	74.564	6.8992	8.39e-11	7.4e-10	13.203	ABCF2	ATP binding cassette subfamily F member 2
253152	7.3033	10.386	6.8966	8.51e-11	7.5e-10	13.19	EPHX4	epoxide hydrolase 4
7365	-21.399	81.274	-6.896	8.55e-11	7.52e-10	13.187	UGT2B10	UDP glucuronosyltransferase family 2 member B10
4316	26.52	35.501	6.8832	9.17e-11	8.07e-10	13.125	MMP7	matrix metallopeptidase 7
2056	20.81	23.286	6.879	9.39e-11	8.25e-10	13.105	EPO	erythropoietin
54475	9.6446	53.343	6.8778	9.45e-11	8.3e-10	13.099	NLE1	notchless homolog 1
641	9.9531	31.758	6.8759	9.56e-11	8.39e-10	13.09	BLM	BLM RecQ like helicase
84842	8.7572	14.851	6.8746	9.63e-11	8.44e-10	13.084	HPDL	4-hydroxyphenylpyruvate dioxygenase like
8038	12.603	25.693	6.8746	9.63e-11	8.44e-10	13.083	ADAM12	ADAM metallopeptidase domain 12
162239	-8.8728	42.064	-6.8744	9.64e-11	8.44e-10	13.082	ZFP1	ZFP1 zinc finger protein
2184	-8.0776	90.893	-6.8742	9.65e-11	8.44e-10	13.082	FAH	fumarylacetoacetate hydrolase
55738	5.1219	84.283	6.873	9.71e-11	8.49e-10	13.076	ARFGAP1	ADP ribosylation factor GTPase activating protein 1
1155	8.2603	75.101	6.8723	9.75e-11	8.52e-10	13.073	TBCB	tubulin folding cofactor B
60681	18.412	59.982	6.8721	9.76e-11	8.52e-10	13.071	FKBP10	FKBP prolyl isomerase 10
23288	10.457	55.617	6.8706	9.85e-11	8.59e-10	13.064	IQCE	IQ motif containing E
344787	7.0823	8.2894	6.8677	1e-10	8.72e-10	13.05	ZNF860	zinc finger protein 860
6944	7.5075	75.861	6.8672	1e-10	8.74e-10	13.048	VPS72	vacuolar protein sorting 72 homolog
10401	8.4964	56.158	6.864	1.02e-10	8.89e-10	13.032	PIAS3	protein inhibitor of activated STAT 3
255488	-11.946	53.877	-6.8617	1.03e-10	9e-10	13.021	RNF144B	ring finger protein 144B
2997	8.0096	59.229	6.861	1.04e-10	9.02e-10	13.018	GYS1	glycogen synthase 1
22955	8.5656	57.267	6.8606	1.04e-10	9.04e-10	13.016	SCMH1	Scm polycomb group protein homolog 1
441054	5.9449	6.8127	6.8603	1.04e-10	9.05e-10	13.014	C4orf47	chromosome 4 open reading frame 47
5831	23.976	55.32	6.8541	1.08e-10	9.36e-10	12.984	PYCR1	pyrroline-5-carboxylate reductase 1
79829	8.4823	50.255	6.854	1.08e-10	9.36e-10	12.984	NAA40	"N-alpha-acetyltransferase 40, NatD catalytic subunit"
153241	-6.9684	51.431	-6.8531	1.08e-10	9.39e-10	12.98	CEP120	centrosomal protein 120
8987	-8.9985	87.39	-6.8492	1.11e-10	9.59e-10	12.961	STBD1	starch binding domain 1
57134	-15.865	48.877	-6.849	1.11e-10	9.6e-10	12.96	MAN1C1	mannosidase alpha class 1C member 1
124220	15.503	19.102	6.8462	1.13e-10	9.74e-10	12.947	ZG16B	zymogen granule protein 16B
7293	7.9405	32.117	6.8455	1.13e-10	9.77e-10	12.943	TNFRSF4	TNF receptor superfamily member 4
64943	17.254	59.411	6.8439	1.14e-10	9.85e-10	12.935	NT5DC2	5'-nucleotidase domain containing 2
1601	13.752	73.956	6.8431	1.15e-10	9.89e-10	12.931	DAB2	DAB adaptor protein 2
64105	8.6005	27.791	6.8427	1.15e-10	9.91e-10	12.929	CENPK	centromere protein K
400745	8.3793	9.3398	6.8395	1.17e-10	1.01e-09	12.914	SH2D5	SH2 domain containing 5
23529	9.7082	34.927	6.8381	1.18e-10	1.01e-09	12.907	CLCF1	cardiotrophin like cytokine factor 1
83892	6.6056	68.43	6.8357	1.2e-10	1.03e-09	12.896	KCTD10	potassium channel tetramerization domain containing 10
4436	8.8971	58.699	6.8344	1.2e-10	1.03e-09	12.89	MSH2	mutS homolog 2
4258	-7.0566	87.481	-6.8333	1.21e-10	1.04e-09	12.884	MGST2	microsomal glutathione S-transferase 2
56154	11.036	6.9639	6.8332	1.21e-10	1.04e-09	12.883	TEX15	"testis expressed 15, meiosis and synapsis associated"
636	8.1335	23.989	6.8331	1.21e-10	1.04e-09	12.883	BICD1	BICD cargo adaptor 1
1137	-26.033	32.533	-6.8306	1.23e-10	1.05e-09	12.871	CHRNA4	cholinergic receptor nicotinic alpha 4 subunit
84445	9.6881	71.04	6.8237	1.28e-10	1.09e-09	12.838	LZTS2	leucine zipper tumor suppressor 2
7069	-28.701	46.865	-6.8229	1.28e-10	1.1e-09	12.834	THRSP	thyroid hormone responsive
1431	4.8928	88.385	6.821	1.3e-10	1.11e-09	12.825	CS	citrate synthase
7075	-11.936	60.416	-6.8206	1.3e-10	1.11e-09	12.823	TIE1	tyrosine kinase with immunoglobulin like and EGF like domains 1
4839	8.3818	70.775	6.8182	1.32e-10	1.12e-09	12.811	NOP2	NOP2 nucleolar protein
114822	13.109	39.122	6.818	1.32e-10	1.12e-09	12.81	RHPN1	rhophilin Rho GTPase binding protein 1
4253	-14.42	40.062	-6.8136	1.35e-10	1.15e-09	12.79	MIA2	MIA SH3 domain ER export factor 2
528	6.6255	85.392	6.8113	1.37e-10	1.17e-09	12.778	ATP6V1C1	ATPase H+ transporting V1 subunit C1
26269	-9.5925	60.696	-6.8082	1.39e-10	1.18e-09	12.763	FBXO8	F-box protein 8
51192	9.57	55.994	6.8081	1.39e-10	1.18e-09	12.763	CKLF	chemokine like factor
4255	-12.143	78.091	-6.8071	1.4e-10	1.19e-09	12.758	MGMT	O-6-methylguanine-DNA methyltransferase
64072	-13.7	42.163	-6.8053	1.41e-10	1.2e-09	12.749	CDH23	cadherin related 23
6274	8.7875	14.269	6.8016	1.44e-10	1.23e-09	12.732	S100A3	S100 calcium binding protein A3
51302	-21.257	44.088	-6.8003	1.45e-10	1.23e-09	12.725	CYP39A1	cytochrome P450 family 39 subfamily A member 1
1370	-18.86	87.037	-6.7998	1.46e-10	1.24e-09	12.723	CPN2	carboxypeptidase N subunit 2
5836	-9.4953	88.636	-6.7962	1.49e-10	1.26e-09	12.706	PYGL	glycogen phosphorylase L
57763	-7.1852	48.385	-6.7959	1.49e-10	1.26e-09	12.704	ANKRA2	ankyrin repeat family A member 2
4234	8.9749	56.023	6.7936	1.51e-10	1.28e-09	12.693	METTL1	methyltransferase like 1
79993	21.106	39.13	6.7931	1.51e-10	1.28e-09	12.691	ELOVL7	ELOVL fatty acid elongase 7
100289635	7.4421	52.106	6.7898	1.54e-10	1.3e-09	12.675	ZNF605	zinc finger protein 605
126969	16.201	53.949	6.7898	1.54e-10	1.3e-09	12.675	SLC44A3	solute carrier family 44 member 3
23649	9.1404	53.303	6.7888	1.55e-10	1.31e-09	12.67	POLA2	"DNA polymerase alpha 2, accessory subunit"
4931	6.8018	53.985	6.7876	1.56e-10	1.31e-09	12.664	NVL	nuclear VCP like
414777	7.9853	49.503	6.7811	1.62e-10	1.36e-09	12.633	HCG18	HLA complex group 18
55544	9.7575	61.904	6.7789	1.64e-10	1.38e-09	12.623	RBM38	RNA binding motif protein 38
9610	9.9183	33.723	6.778	1.64e-10	1.38e-09	12.619	RIN1	Ras and Rab interactor 1
2171	11.245	30.299	6.7739	1.68e-10	1.41e-09	12.599	FABP5	fatty acid binding protein 5
81628	8.2361	73.73	6.767	1.75e-10	1.47e-09	12.566	TSC22D4	TSC22 domain family member 4
29888	5.5217	81.54	6.7651	1.77e-10	1.48e-09	12.557	STRN4	striatin 4
165140	-15.849	57.549	-6.7643	1.77e-10	1.49e-09	12.553	OXER1	oxoeicosanoid receptor 1
24146	-17.757	62.98	-6.7642	1.77e-10	1.49e-09	12.552	CLDN15	claudin 15
6478	-7.9444	81.45	-6.763	1.79e-10	1.5e-09	12.547	SIAH2	siah E3 ubiquitin protein ligase 2
84446	7.1045	21.371	6.7603	1.81e-10	1.52e-09	12.534	BRSK1	BR serine/threonine kinase 1
51157	9.6747	47.643	6.7593	1.82e-10	1.53e-09	12.529	ZNF580	zinc finger protein 580
387521	7.4347	76.359	6.7572	1.84e-10	1.54e-09	12.519	TMEM189	transmembrane protein 189
112495	9.6243	72.489	6.7566	1.85e-10	1.55e-09	12.516	GTF3C6	general transcription factor IIIC subunit 6
23518	7.2049	58.942	6.7552	1.86e-10	1.56e-09	12.509	R3HDM1	R3H domain containing 1
10855	8.3844	21.406	6.7538	1.88e-10	1.57e-09	12.502	HPSE	heparanase
6285	8.1782	17.588	6.7525	1.89e-10	1.58e-09	12.496	S100B	S100 calcium binding protein B
7982	-7.6651	70.923	-6.7522	1.9e-10	1.58e-09	12.495	ST7	suppression of tumorigenicity 7
50485	5.5523	59.18	6.7516	1.9e-10	1.58e-09	12.492	SMARCAL1	"SWI/SNF related, matrix associated, actin dependent regulator of chromatin, subfamily a like 1"
23396	7.947	65.927	6.7484	1.94e-10	1.61e-09	12.477	PIP5K1C	phosphatidylinositol-4-phosphate 5-kinase type 1 gamma
10712	9.8745	69.07	6.7482	1.94e-10	1.61e-09	12.476	FAM189B	family with sequence similarity 189 member B
257629	-14.503	57.529	-6.747	1.95e-10	1.62e-09	12.47	ANKS4B	ankyrin repeat and sterile alpha motif domain containing 4B
22934	6.7733	49.965	6.7441	1.98e-10	1.65e-09	12.456	RPIA	ribose 5-phosphate isomerase A
57122	8.2178	64.661	6.7427	2e-10	1.66e-09	12.45	NUP107	nucleoporin 107
5134	7.394	63.818	6.7422	2e-10	1.66e-09	12.447	PDCD2	programmed cell death 2
25797	10.68	28.764	6.7415	2.01e-10	1.66e-09	12.444	QPCT	glutaminyl-peptide cyclotransferase
80018	6.574	54.027	6.7415	2.01e-10	1.66e-09	12.443	NAA25	"N-alpha-acetyltransferase 25, NatB auxiliary subunit"
9466	9.6861	42.371	6.7413	2.01e-10	1.67e-09	12.443	IL27RA	interleukin 27 receptor subunit alpha
57510	7.7456	74.491	6.7366	2.07e-10	1.71e-09	12.42	XPO5	exportin 5
54951	7.0677	46.56	6.7361	2.07e-10	1.71e-09	12.418	COMMD8	COMM domain containing 8
200765	7.6482	34.131	6.7329	2.11e-10	1.74e-09	12.403	TIGD1	tigger transposable element derived 1
131118	-7.9879	67.762	-6.7327	2.11e-10	1.74e-09	12.402	DNAJC19	DnaJ heat shock protein family (Hsp40) member C19
145864	10.339	32.528	6.7322	2.12e-10	1.74e-09	12.399	HAPLN3	hyaluronan and proteoglycan link protein 3
4638	-12.461	79.331	-6.7288	2.16e-10	1.78e-09	12.383	MYLK	myosin light chain kinase
2674	-24.559	53.137	-6.7277	2.17e-10	1.79e-09	12.378	GFRA1	GDNF family receptor alpha 1
84868	11.837	41.663	6.7259	2.19e-10	1.8e-09	12.369	HAVCR2	hepatitis A virus cellular receptor 2
10267	-18.847	76.542	-6.7257	2.19e-10	1.8e-09	12.368	RAMP1	receptor activity modifying protein 1
414152	-7.3842	18.981	-6.7216	2.24e-10	1.84e-09	12.349	C10orf105	chromosome 10 open reading frame 105
51548	8.3431	55.682	6.7194	2.27e-10	1.86e-09	12.338	SIRT6	sirtuin 6
7136	10.116	18.12	6.7177	2.29e-10	1.88e-09	12.33	TNNI2	"troponin I2, fast skeletal type"
81839	8.6542	50.786	6.716	2.31e-10	1.9e-09	12.322	VANGL1	VANGL planar cell polarity protein 1
134147	-14.077	86.448	-6.7151	2.33e-10	1.9e-09	12.318	CMBL	carboxymethylenebutenolidase homolog
2823	-11.713	18.83	-6.715	2.33e-10	1.9e-09	12.317	GPM6A	glycoprotein M6A
6474	8.6149	11.605	6.7137	2.34e-10	1.92e-09	12.311	SHOX2	short stature homeobox 2
51399	7.6914	69.928	6.7136	2.34e-10	1.92e-09	12.311	TRAPPC4	trafficking protein particle complex 4
641638	12.1	74.069	6.7133	2.35e-10	1.92e-09	12.309	SNHG6	small nucleolar RNA host gene 6
3067	-8.4343	16.053	-6.7133	2.35e-10	1.92e-09	12.309	HDC	histidine decarboxylase
55283	16.186	17.533	6.7129	2.35e-10	1.92e-09	12.307	MCOLN3	mucolipin 3
259266	16.295	58.175	6.7116	2.37e-10	1.93e-09	12.301	ASPM	abnormal spindle microtubule assembly
10538	12.504	32.766	6.7112	2.38e-10	1.94e-09	12.299	BATF	basic leucine zipper ATF-like transcription factor
51098	7.5085	50.698	6.7103	2.39e-10	1.94e-09	12.295	IFT52	intraflagellar transport 52
83658	4.8389	87.727	6.7102	2.39e-10	1.94e-09	12.294	DYNLRB1	dynein light chain roadblock-type 1
63967	10.477	23.126	6.7102	2.39e-10	1.94e-09	12.294	CLSPN	claspin
5595	7.0086	71.867	6.7102	2.39e-10	1.94e-09	12.294	MAPK3	mitogen-activated protein kinase 3
55226	5.1412	75.121	6.709	2.41e-10	1.95e-09	12.288	NAT10	N-acetyltransferase 10
10	-19.219	32.674	-6.7089	2.41e-10	1.95e-09	12.288	NAT2	N-acetyltransferase 2
25792	7.1321	76.116	6.7074	2.43e-10	1.97e-09	12.281	CIZ1	CDKN1A interacting zinc finger protein 1
27329	-16.696	88.457	-6.707	2.43e-10	1.97e-09	12.279	ANGPTL3	angiopoietin like 3
29108	16.207	55.339	6.7031	2.48e-10	2.01e-09	12.26	PYCARD	PYD and CARD domain containing
8439	9.0163	50.083	6.6986	2.55e-10	2.06e-09	12.239	NSMAF	neutral sphingomyelinase activation associated factor
8480	6.7193	64.721	6.6975	2.56e-10	2.07e-09	12.234	RAE1	ribonucleic acid export 1
2810	24.85	55.24	6.6959	2.58e-10	2.09e-09	12.226	SFN	stratifin
23515	-9.3029	57.55	-6.695	2.6e-10	2.1e-09	12.222	MORC3	MORC family CW-type zinc finger 3
140766	9.1088	21.054	6.6927	2.63e-10	2.12e-09	12.211	ADAMTS14	ADAM metallopeptidase with thrombospondin type 1 motif 14
126917	10.875	55.047	6.6915	2.65e-10	2.13e-09	12.205	IFFO2	intermediate filament family orphan 2
1154	-13.24	66.44	-6.6855	2.74e-10	2.2e-09	12.177	CISH	cytokine inducible SH2 containing protein
5251	7.0185	6.2066	6.6814	2.8e-10	2.25e-09	12.157	PHEX	phosphate regulating endopeptidase homolog X-linked
23597	7.3259	59.024	6.679	2.83e-10	2.28e-09	12.146	ACOT9	acyl-CoA thioesterase 9
54866	13.414	12.697	6.6759	2.88e-10	2.32e-09	12.131	PPP1R14D	protein phosphatase 1 regulatory inhibitor subunit 14D
27293	13.084	22.665	6.6737	2.92e-10	2.34e-09	12.12	SMPDL3B	sphingomyelin phosphodiesterase acid like 3B
84628	7.5061	13.676	6.6717	2.95e-10	2.37e-09	12.111	NTNG2	netrin G2
145773	8.7146	18.941	6.6704	2.97e-10	2.38e-09	12.105	FAM81A	family with sequence similarity 81 member A
11169	8.6911	33.18	6.6678	3.01e-10	2.42e-09	12.092	WDHD1	WD repeat and HMG-box DNA binding protein 1
6540	-14.796	33.445	-6.6675	3.02e-10	2.42e-09	12.091	SLC6A13	solute carrier family 6 member 13
7093	8.2583	10.435	6.6674	3.02e-10	2.42e-09	12.091	TLL2	tolloid like 2
26061	-9.9111	70.164	-6.6673	3.02e-10	2.42e-09	12.09	HACL1	2-hydroxyacyl-CoA lyase 1
80128	7.2591	16.466	6.6671	3.02e-10	2.42e-09	12.089	TRIM46	tripartite motif containing 46
153364	-6.8361	39.223	-6.6668	3.03e-10	2.42e-09	12.088	MBLAC2	metallo-beta-lactamase domain containing 2
11156	15.967	58.474	6.666	3.04e-10	2.43e-09	12.084	PTP4A3	protein tyrosine phosphatase 4A3
3718	12.723	43.92	6.6653	3.06e-10	2.44e-09	12.081	JAK3	Janus kinase 3
2207	13.592	56.167	6.6613	3.12e-10	2.49e-09	12.061	FCER1G	Fc fragment of IgE receptor Ig
51203	13.423	62.116	6.6546	3.24e-10	2.58e-09	12.03	NUSAP1	nucleolar and spindle associated protein 1
7186	9.0227	66.747	6.6542	3.25e-10	2.59e-09	12.028	TRAF2	TNF receptor associated factor 2
253982	17.491	28.563	6.6541	3.25e-10	2.59e-09	12.027	ASPHD1	aspartate beta-hydroxylase domain containing 1
83856	5.5359	20.905	6.6532	3.26e-10	2.6e-09	12.023	FSD1L	fibronectin type III and SPRY domain containing 1 like
5959	-16.049	57.932	-6.65	3.32e-10	2.64e-09	12.008	RDH5	retinol dehydrogenase 5
146712	9.3265	38.459	6.6477	3.37e-10	2.67e-09	11.997	B3GNTL1	"UDP-GlcNAc:betaGal beta-1,3-N-acetylglucosaminyltransferase like 1"
1117	10.602	13.505	6.6475	3.37e-10	2.67e-09	11.996	CHI3L2	chitinase 3 like 2
441212	7.7987	40.274	6.6468	3.38e-10	2.68e-09	11.993	RP9P	RP9 pseudogene
84062	9.0993	49.015	6.6452	3.41e-10	2.7e-09	11.985	DTNBP1	dystrobrevin binding protein 1
2517	-7.4078	84.717	-6.6418	3.47e-10	2.75e-09	11.969	FUCA1	alpha-L-fucosidase 1
8706	8.7757	31.209	6.6415	3.48e-10	2.76e-09	11.967	B3GALNT1	"beta-1,3-N-acetylgalactosaminyltransferase 1 (globoside blood group)"
5437	7.3863	74.184	6.6412	3.49e-10	2.76e-09	11.966	POLR2H	RNA polymerase II subunit H
158	6.8034	77.421	6.64	3.51e-10	2.77e-09	11.96	ADSL	adenylosuccinate lyase
23335	-6.8124	53.092	-6.638	3.55e-10	2.8e-09	11.951	WDR7	WD repeat domain 7
116362	-13.582	45.057	-6.6379	3.55e-10	2.8e-09	11.951	RBP7	retinol binding protein 7
51175	-10.306	45.275	-6.636	3.59e-10	2.83e-09	11.941	TUBE1	tubulin epsilon 1
126789	10.068	50.237	6.6354	3.6e-10	2.84e-09	11.938	PUSL1	pseudouridine synthase like 1
7266	4.7998	84.61	6.6344	3.62e-10	2.85e-09	11.934	DNAJC7	DnaJ heat shock protein family (Hsp40) member C7
374907	7.3703	21.939	6.6336	3.63e-10	2.86e-09	11.93	B3GNT8	"UDP-GlcNAc:betaGal beta-1,3-N-acetylglucosaminyltransferase 8"
706	12.855	74.79	6.6311	3.68e-10	2.9e-09	11.918	TSPO	translocator protein
6688	11.501	51.566	6.6276	3.76e-10	2.95e-09	11.901	SPI1	Spi-1 proto-oncogene
93210	-7.5605	80.001	-6.6263	3.78e-10	2.97e-09	11.896	PGAP3	post-GPI attachment to proteins phospholipase 3
3080	-18.932	88.335	-6.6261	3.79e-10	2.97e-09	11.894	CFHR2	complement factor H related 2
2049	13.624	26.206	6.6253	3.8e-10	2.98e-09	11.891	EPHB3	EPH receptor B3
4862	12.619	60.652	6.6232	3.85e-10	3.02e-09	11.881	NPAS2	neuronal PAS domain protein 2
65268	24.998	35.609	6.6211	3.89e-10	3.05e-09	11.871	WNK2	WNK lysine deficient protein kinase 2
348995	7.1322	59.523	6.6208	3.9e-10	3.05e-09	11.87	NUP43	nucleoporin 43
63905	6.3788	76.635	6.6204	3.9e-10	3.06e-09	11.868	MANBAL	mannosidase beta like
112755	-9.1654	32.69	-6.6194	3.93e-10	3.07e-09	11.863	STX1B	syntaxin 1B
55759	7.2288	57.855	6.6159	4e-10	3.13e-09	11.846	WDR12	WD repeat domain 12
1910	-13.568	57.882	-6.6116	4.1e-10	3.2e-09	11.826	EDNRB	endothelin receptor type B
9520	7.7859	75.813	6.6088	4.16e-10	3.25e-09	11.813	NPEPPS	aminopeptidase puromycin sensitive
10381	13.656	46.877	6.6086	4.16e-10	3.25e-09	11.811	TUBB3	tubulin beta 3 class III
219790	9.2003	24.787	6.6066	4.21e-10	3.28e-09	11.802	RTKN2	rhotekin 2
4602	7.6233	17.045	6.6065	4.21e-10	3.28e-09	11.802	MYB	"MYB proto-oncogene, transcription factor"
5191	-5.9212	41.11	-6.6051	4.24e-10	3.3e-09	11.795	PEX7	peroxisomal biogenesis factor 7
64219	8.6906	53.621	6.6034	4.28e-10	3.33e-09	11.787	PJA1	praja ring finger ubiquitin ligase 1
285386	-8.1913	22.913	-6.6032	4.29e-10	3.34e-09	11.786	TPRG1	tumor protein p63 regulated 1
55884	5.6902	84.269	6.6029	4.3e-10	3.34e-09	11.785	WSB2	WD repeat and SOCS box containing 2
2802	5.0604	82.772	6.6025	4.3e-10	3.34e-09	11.783	GOLGA3	golgin A3
140465	11.797	62.69	6.6009	4.34e-10	3.37e-09	11.775	MYL6B	myosin light chain 6B
25800	10.266	68.329	6.5993	4.38e-10	3.4e-09	11.768	SLC39A6	solute carrier family 39 member 6
25907	9.8762	20.612	6.5978	4.42e-10	3.42e-09	11.761	TMEM158	transmembrane protein 158 (gene/pseudogene)
55621	7.5371	70.268	6.5931	4.53e-10	3.51e-09	11.739	TRMT1	tRNA methyltransferase 1
84640	-9.2931	63.933	-6.5908	4.59e-10	3.55e-09	11.728	USP38	ubiquitin specific peptidase 38
89790	9.2398	29.309	6.5836	4.77e-10	3.69e-09	11.694	SIGLEC10	sialic acid binding Ig like lectin 10
9832	-9.9735	22.145	-6.5774	4.93e-10	3.81e-09	11.664	JAKMIP2	janus kinase and microtubule interacting protein 2
221	11.955	52.721	6.5761	4.97e-10	3.84e-09	11.658	ALDH3B1	aldehyde dehydrogenase 3 family member B1
283219	-8.5987	64.834	-6.576	4.97e-10	3.84e-09	11.658	KCTD21	potassium channel tetramerization domain containing 21
875	-10.018	90.416	-6.5754	4.99e-10	3.85e-09	11.655	CBS	cystathionine beta-synthase
11230	8.8974	53.519	6.5751	5e-10	3.85e-09	11.653	PRAF2	PRA1 domain family member 2
995	11.396	34.786	6.5744	5.01e-10	3.87e-09	11.65	CDC25C	cell division cycle 25C
6542	-12.153	86.579	-6.5735	5.04e-10	3.88e-09	11.646	SLC7A2	solute carrier family 7 member 2
1748	8.0096	9.0463	6.5695	5.15e-10	3.96e-09	11.627	DLX4	distal-less homeobox 4
404217	10.451	18.125	6.5677	5.2e-10	4e-09	11.619	CTXN1	cortexin 1
64795	-5.7955	86.995	-6.5655	5.26e-10	4.05e-09	11.608	RMND5A	required for meiotic nuclear division 5 homolog A
55661	5.623	77.761	6.5599	5.43e-10	4.17e-09	11.582	DDX27	DEAD-box helicase 27
178	-10.991	67.932	-6.558	5.48e-10	4.21e-09	11.573	AGL	"amylo-alpha-1, 6-glucosidase, 4-alpha-glucanotransferase"
2976	6.2231	71.723	6.5556	5.55e-10	4.26e-09	11.562	GTF3C2	general transcription factor IIIC subunit 2
79690	9.6858	29.615	6.5543	5.59e-10	4.29e-09	11.556	GAL3ST4	galactose-3-O-sulfotransferase 4
54733	11.12	25.926	6.5531	5.63e-10	4.31e-09	11.55	SLC35F2	solute carrier family 35 member F2
9175	-10.592	32.262	-6.5525	5.65e-10	4.32e-09	11.547	MAP3K13	mitogen-activated protein kinase kinase kinase 13
728635	-7.4855	26.561	-6.5524	5.65e-10	4.32e-09	11.547	DHRS4L1	dehydrogenase/reductase 4 like 1
10020	-11.932	79.466	-6.551	5.69e-10	4.35e-09	11.54	GNE	glucosamine (UDP-N-acetyl)-2-epimerase/N-acetylmannosamine kinase
10539	6.7713	73.22	6.5505	5.71e-10	4.36e-09	11.538	GLRX3	glutaredoxin 3
4306	-10.891	41.087	-6.5465	5.83e-10	4.46e-09	11.519	NR3C2	nuclear receptor subfamily 3 group C member 2
5996	17.38	54.477	6.5461	5.85e-10	4.46e-09	11.517	RGS1	regulator of G protein signaling 1
163589	9.7561	6.7254	6.5442	5.91e-10	4.51e-09	11.508	TDRD5	tudor domain containing 5
3242	-21.79	84.037	-6.544	5.91e-10	4.51e-09	11.507	HPD	4-hydroxyphenylpyruvate dioxygenase
6248	-10.079	41.498	-6.543	5.94e-10	4.53e-09	11.503	RSC1A1	regulator of solute carriers 1
57655	12.038	73.111	6.543	5.95e-10	4.53e-09	11.502	GRAMD1A	GRAM domain containing 1A
57125	10.12	39.789	6.5429	5.95e-10	4.53e-09	11.502	PLXDC1	plexin domain containing 1
54801	8.1358	50.293	6.5415	5.99e-10	4.56e-09	11.496	HAUS6	HAUS augmin like complex subunit 6
8560	7.8159	76.321	6.5404	6.03e-10	4.58e-09	11.49	DEGS1	"delta 4-desaturase, sphingolipid 1"
5800	6.8872	20.582	6.5395	6.06e-10	4.6e-09	11.486	PTPRO	protein tyrosine phosphatase receptor type O
10623	7.7032	60.229	6.5354	6.19e-10	4.7e-09	11.467	POLR3C	RNA polymerase III subunit C
54480	6.7312	78.042	6.5349	6.21e-10	4.71e-09	11.464	CHPF2	chondroitin polymerizing factor 2
256471	-6.2178	50.56	-6.5335	6.26e-10	4.75e-09	11.458	MFSD8	major facilitator superfamily domain containing 8
112939	6.0623	81.881	6.527	6.48e-10	4.91e-09	11.427	NACC1	nucleus accumbens associated 1
7286	10.007	54.709	6.5269	6.49e-10	4.91e-09	11.427	TUFT1	tuftelin 1
284111	-22.727	80.545	-6.5264	6.5e-10	4.92e-09	11.424	SLC13A5	solute carrier family 13 member 5
84515	8.6898	40.391	6.5245	6.57e-10	4.97e-09	11.415	MCM8	minichromosome maintenance 8 homologous recombination repair factor
3155	-6.6924	90.282	-6.5205	6.71e-10	5.07e-09	11.397	HMGCL	3-hydroxy-3-methylglutaryl-CoA lyase
79712	5.9296	43.928	6.5188	6.78e-10	5.12e-09	11.389	GTDC1	glycosyltransferase like domain containing 1
80117	14.68	18.366	6.5168	6.85e-10	5.17e-09	11.379	ARL14	ADP ribosylation factor like GTPase 14
138065	8.7856	8.4938	6.5157	6.89e-10	5.2e-09	11.374	RNF183	ring finger protein 183
4173	13.662	69.041	6.5143	6.94e-10	5.23e-09	11.368	MCM4	minichromosome maintenance complex component 4
3141	-6.9931	63.401	-6.5141	6.95e-10	5.23e-09	11.367	HLCS	holocarboxylase synthetase
51545	9.9511	53.251	6.5121	7.03e-10	5.29e-09	11.357	ZNF581	zinc finger protein 581
201232	-14.199	60.033	-6.5115	7.05e-10	5.3e-09	11.355	SLC16A13	solute carrier family 16 member 13
84818	-8.3643	76.857	-6.506	7.26e-10	5.46e-09	11.329	IL17RC	interleukin 17 receptor C
285521	-7.1953	56.199	-6.5047	7.31e-10	5.49e-09	11.323	COX18	cytochrome c oxidase assembly factor COX18
730	-24.891	61.083	-6.5045	7.32e-10	5.5e-09	11.322	C7	complement C7
201294	12.669	43.628	6.5042	7.33e-10	5.5e-09	11.32	UNC13D	unc-13 homolog D
84706	-11.891	86.537	-6.503	7.38e-10	5.53e-09	11.315	GPT2	glutamic--pyruvic transaminase 2
593	-6.8454	83.384	-6.5023	7.41e-10	5.55e-09	11.311	BCKDHA	branched chain keto acid dehydrogenase E1 subunit alpha
3054	4.899	83.431	6.5021	7.41e-10	5.55e-09	11.311	HCFC1	host cell factor C1
10421	6.3128	79.946	6.5015	7.44e-10	5.57e-09	11.308	CD2BP2	CD2 cytoplasmic tail binding protein 2
5972	-13.485	18.269	-6.5008	7.47e-10	5.59e-09	11.305	REN	renin
5742	12.356	37.03	6.4993	7.53e-10	5.63e-09	11.297	PTGS1	prostaglandin-endoperoxide synthase 1
57720	6.4152	82.623	6.4984	7.56e-10	5.65e-09	11.293	GPR107	G protein-coupled receptor 107
90557	8.9505	18.586	6.4964	7.65e-10	5.71e-09	11.284	CCDC74A	coiled-coil domain containing 74A
2014	11.696	50.246	6.4959	7.67e-10	5.72e-09	11.281	EMP3	epithelial membrane protein 3
11226	8.2144	28.049	6.4953	7.69e-10	5.74e-09	11.279	GALNT6	polypeptide N-acetylgalactosaminyltransferase 6
2696	8.8322	9.8345	6.4924	7.81e-10	5.82e-09	11.265	GIPR	gastric inhibitory polypeptide receptor
3557	-16.026	70.037	-6.4922	7.82e-10	5.82e-09	11.264	IL1RN	interleukin 1 receptor antagonist
81575	-12.815	60.656	-6.4917	7.84e-10	5.84e-09	11.262	APOLD1	apolipoprotein L domain containing 1
84340	-6.7905	72.379	-6.4909	7.88e-10	5.86e-09	11.258	GFM2	G elongation factor mitochondrial 2
79781	6.0932	11.495	6.4908	7.88e-10	5.86e-09	11.258	IQCA1	IQ motif containing with AAA domain 1
23642	10.735	61.105	6.4884	7.98e-10	5.93e-09	11.246	SNHG1	small nucleolar RNA host gene 1
579	8.2736	7.9567	6.4873	8.03e-10	5.96e-09	11.241	NKX3-2	NK3 homeobox 2
54757	-11.639	80.437	-6.4809	8.31e-10	6.17e-09	11.211	FAM20A	FAM20A golgi associated secretory pathway pseudokinase
54933	7.1749	13.462	6.4806	8.33e-10	6.17e-09	11.21	RHBDL2	rhomboid like 2
6799	-16.255	53.283	-6.4791	8.39e-10	6.22e-09	11.203	SULT1A2	sulfotransferase family 1A member 2
6578	-16.307	47.784	-6.4789	8.4e-10	6.22e-09	11.202	SLCO2A1	solute carrier organic anion transporter family member 2A1
23484	8.3525	68.738	6.4776	8.46e-10	6.26e-09	11.196	LEPROTL1	leptin receptor overlapping transcript like 1
9681	-8.6396	55.209	-6.4776	8.46e-10	6.26e-09	11.196	DEPDC5	"DEP domain containing 5, GATOR1 subcomplex subunit"
10584	-13.497	22.628	-6.4764	8.52e-10	6.29e-09	11.19	COLEC10	collectin subfamily member 10
54751	14.249	63.919	6.4764	8.52e-10	6.29e-09	11.19	FBLIM1	filamin binding LIM protein 1
51143	6.1219	65.82	6.476	8.54e-10	6.3e-09	11.188	DYNC1LI1	dynein cytoplasmic 1 light intermediate chain 1
6627	8.7252	61.348	6.4748	8.59e-10	6.34e-09	11.183	SNRPA1	small nuclear ribonucleoprotein polypeptide A'
7511	5.9378	70.524	6.4744	8.61e-10	6.35e-09	11.181	XPNPEP1	X-prolyl aminopeptidase 1
28992	-13.697	53.606	-6.4728	8.68e-10	6.4e-09	11.173	MACROD1	mono-ADP ribosylhydrolase 1
441027	-12.597	37.53	-6.4724	8.7e-10	6.41e-09	11.172	TMEM150C	transmembrane protein 150C
6662	19.218	65.544	6.4681	8.91e-10	6.55e-09	11.151	SOX9	SRY-box transcription factor 9
81796	6.8532	9.6076	6.4632	9.14e-10	6.73e-09	11.128	SLCO5A1	solute carrier organic anion transporter family member 5A1
2324	-9.5152	51.52	-6.4627	9.17e-10	6.74e-09	11.126	FLT4	fms related receptor tyrosine kinase 4
5973	15.387	45.489	6.462	9.2e-10	6.76e-09	11.123	RENBP	renin binding protein
97	5.2345	28.048	6.4609	9.26e-10	6.8e-09	11.118	ACYP1	acylphosphatase 1
729873	9.6337	44.931	6.4584	9.38e-10	6.88e-09	11.106	TBC1D3	TBC1 domain family member 3
92912	11.277	55.978	6.4581	9.4e-10	6.89e-09	11.105	UBE2Q2	ubiquitin conjugating enzyme E2 Q2
161291	-16.057	56.718	-6.4568	9.46e-10	6.93e-09	11.099	TMEM30B	transmembrane protein 30B
8195	6.0002	83.161	6.4567	9.47e-10	6.93e-09	11.098	MKKS	McKusick-Kaufman syndrome
8550	5.0832	60.694	6.4555	9.53e-10	6.98e-09	11.093	MAPKAPK5	MAPK activated protein kinase 5
9022	12.324	19.642	6.4526	9.68e-10	7.08e-09	11.079	CLIC3	chloride intracellular channel 3
26278	9.6567	38.731	6.4524	9.69e-10	7.08e-09	11.078	SACS	sacsin molecular chaperone
56603	15.058	26.94	6.4524	9.69e-10	7.08e-09	11.078	CYP26B1	cytochrome P450 family 26 subfamily B member 1
58473	19.033	30.778	6.4523	9.69e-10	7.08e-09	11.078	PLEKHB1	pleckstrin homology domain containing B1
55374	-10.799	61.352	-6.4491	9.86e-10	7.2e-09	11.063	TMCO6	transmembrane and coiled-coil domains 6
7701	6.2861	52.228	6.4487	9.88e-10	7.21e-09	11.061	ZNF142	zinc finger protein 142
54108	7.8017	68.674	6.4483	9.91e-10	7.22e-09	11.059	CHRAC1	chromatin accessibility complex subunit 1
56929	-8.6328	66.612	-6.447	9.97e-10	7.26e-09	11.053	FEM1C	fem-1 homolog C
158056	-17.765	47.384	-6.4413	1.03e-09	7.49e-09	11.027	MAMDC4	MAM domain containing 4
11182	13.338	46.573	6.4412	1.03e-09	7.49e-09	11.026	SLC2A6	solute carrier family 2 member 6
57639	-9.5291	35.314	-6.4394	1.04e-09	7.55e-09	11.017	CCDC146	coiled-coil domain containing 146
79369	7.2745	9.4695	6.4383	1.04e-09	7.59e-09	11.013	B3GNT4	"UDP-GlcNAc:betaGal beta-1,3-N-acetylglucosaminyltransferase 4"
84324	7.234	69.123	6.4383	1.05e-09	7.59e-09	11.012	SARNP	SAP domain containing ribonucleoprotein
5342	-15.474	83.744	-6.437	1.05e-09	7.64e-09	11.007	PLGLB2	plasminogen like B2
388552	6.9551	56.83	6.4346	1.07e-09	7.73e-09	10.995	BLOC1S3	biogenesis of lysosomal organelles complex 1 subunit 3
10053	26.287	38.37	6.431	1.09e-09	7.87e-09	10.978	AP1M2	adaptor related protein complex 1 subunit mu 2
65018	-6.0735	88.301	-6.431	1.09e-09	7.87e-09	10.978	PINK1	PTEN induced kinase 1
65265	7.4241	80.688	6.4272	1.11e-09	8.03e-09	10.961	C8orf33	chromosome 8 open reading frame 33
23239	-9.363	68.724	-6.4238	1.13e-09	8.17e-09	10.945	PHLPP1	PH domain and leucine rich repeat protein phosphatase 1
81615	14.1	18.523	6.4187	1.16e-09	8.39e-09	10.921	TMEM163	transmembrane protein 163
10863	11.029	21.563	6.4173	1.17e-09	8.45e-09	10.915	ADAM28	ADAM metallopeptidase domain 28
55536	12.921	49.391	6.4151	1.18e-09	8.55e-09	10.904	CDCA7L	cell division cycle associated 7 like
8660	-12.132	81.35	-6.4127	1.2e-09	8.65e-09	10.894	IRS2	insulin receptor substrate 2
2870	7.035	68.435	6.4116	1.21e-09	8.7e-09	10.888	GRK6	G protein-coupled receptor kinase 6
125488	-9.3016	87.104	-6.4108	1.21e-09	8.73e-09	10.885	TTC39C	tetratricopeptide repeat domain 39C
5228	9.8359	42.151	6.4091	1.22e-09	8.8e-09	10.877	PGF	placental growth factor
389524	-6.3876	33.857	-6.4039	1.26e-09	9.05e-09	10.852	GTF2IRD2B	GTF2I repeat domain containing 2B
84929	11.625	10.121	6.4029	1.26e-09	9.09e-09	10.848	FIBCD1	fibrinogen C domain containing 1
25994	-6.1205	89.295	-6.4024	1.27e-09	9.11e-09	10.846	HIGD1A	HIG1 hypoxia inducible domain family member 1A
9231	11.747	64.571	6.4008	1.28e-09	9.18e-09	10.838	DLG5	discs large MAGUK scaffold protein 5
80150	13.985	44.628	6.4001	1.28e-09	9.21e-09	10.835	ASRGL1	asparaginase and isoaspartyl peptidase 1
114294	-7.9363	67.943	-6.3985	1.29e-09	9.28e-09	10.828	LACTB	lactamase beta
7516	7.5278	22.285	6.3954	1.31e-09	9.43e-09	10.813	XRCC2	X-ray repair cross complementing 2
56999	12.317	49.302	6.3938	1.33e-09	9.51e-09	10.805	ADAMTS9	ADAM metallopeptidase with thrombospondin type 1 motif 9
3704	8.5102	74.312	6.3918	1.34e-09	9.61e-09	10.796	ITPA	inosine triphosphatase
84626	9.2468	34.632	6.391	1.35e-09	9.64e-09	10.792	KRBA1	KRAB-A domain containing 1
642	14.985	63.491	6.3907	1.35e-09	9.65e-09	10.791	BLMH	bleomycin hydrolase
79989	6.3118	22.076	6.3886	1.36e-09	9.75e-09	10.782	TTC26	tetratricopeptide repeat domain 26
4482	-12.008	57.444	-6.3876	1.37e-09	9.8e-09	10.777	MSRA	methionine sulfoxide reductase A
79627	7.3524	34.488	6.3872	1.37e-09	9.81e-09	10.775	OGFRL1	opioid growth factor receptor like 1
404093	8.7511	44.987	6.386	1.38e-09	9.87e-09	10.77	CUEDC1	CUE domain containing 1
4616	-10.571	84.24	-6.3837	1.4e-09	9.99e-09	10.759	GADD45B	growth arrest and DNA damage inducible beta
47	5.2587	88.458	6.3833	1.4e-09	1e-08	10.757	ACLY	ATP citrate lyase
79924	15.76	55.051	6.3824	1.41e-09	1e-08	10.753	ADM2	adrenomedullin 2
2519	7.1554	86.511	6.3812	1.42e-09	1.01e-08	10.747	FUCA2	alpha-L-fucosidase 2
5451	6.0926	29.214	6.3803	1.43e-09	1.01e-08	10.743	POU2F1	POU class 2 homeobox 1
11186	6.3126	62.72	6.3787	1.44e-09	1.02e-08	10.736	RASSF1	Ras association domain family member 1
1723	-13.773	65.654	-6.3784	1.44e-09	1.02e-08	10.734	DHODH	dihydroorotate dehydrogenase (quinone)
6919	-13.69	62.249	-6.3775	1.45e-09	1.03e-08	10.73	TCEA2	transcription elongation factor A2
4237	15.894	28.954	6.3771	1.45e-09	1.03e-08	10.728	MFAP2	microfibril associated protein 2
100113407	-11.611	56.039	-6.3766	1.45e-09	1.03e-08	10.726	TMEM170B	transmembrane protein 170B
400629	7.2826	11.882	6.3745	1.47e-09	1.04e-08	10.716	TEX19	testis expressed 19
4148	14.666	17.637	6.3745	1.47e-09	1.04e-08	10.716	MATN3	matrilin 3
80263	9.7962	35.035	6.3734	1.48e-09	1.05e-08	10.711	TRIM45	tripartite motif containing 45
23762	11.474	32.166	6.3732	1.48e-09	1.05e-08	10.71	OSBP2	oxysterol binding protein 2
79616	10.235	21.919	6.3721	1.49e-09	1.05e-08	10.705	CCNJL	cyclin J like
23532	27.086	26.17	6.3691	1.51e-09	1.07e-08	10.691	PRAME	preferentially expressed antigen in melanoma
84318	5.6623	38.358	6.3679	1.52e-09	1.08e-08	10.686	CCDC77	coiled-coil domain containing 77
57026	-9.7926	77.484	-6.3642	1.55e-09	1.1e-08	10.668	PDXP	pyridoxal phosphatase
4864	8.0425	72.284	6.364	1.55e-09	1.1e-08	10.668	NPC1	NPC intracellular cholesterol transporter 1
58476	-8.2238	81.238	-6.3638	1.56e-09	1.1e-08	10.667	TP53INP2	tumor protein p53 inducible nuclear protein 2
283856	-6.2646	5.6886	-6.3637	1.56e-09	1.1e-08	10.666	LOC283856	uncharacterized LOC283856
66002	-17.282	60.385	-6.3621	1.57e-09	1.11e-08	10.659	CYP4F12	cytochrome P450 family 4 subfamily F member 12
3953	-17.958	77.338	-6.3597	1.59e-09	1.12e-08	10.648	LEPR	leptin receptor
51385	5.7819	38.633	6.3584	1.6e-09	1.13e-08	10.642	ZNF589	zinc finger protein 589
284338	9.8234	23.229	6.3529	1.65e-09	1.16e-08	10.616	PRR19	proline rich 19
3601	10.832	58.277	6.3528	1.65e-09	1.16e-08	10.616	IL15RA	interleukin 15 receptor subunit alpha
153562	-9.1113	62.934	-6.3527	1.65e-09	1.16e-08	10.615	MARVELD2	MARVEL domain containing 2
10163	6.2396	83.24	6.3515	1.66e-09	1.17e-08	10.61	WASF2	WASP family member 2
8175	7.0956	79.134	6.3505	1.67e-09	1.17e-08	10.605	SF3A2	splicing factor 3a subunit 2
51562	-7.02	49.959	-6.3474	1.7e-09	1.19e-08	10.591	MBIP	MAP3K12 binding inhibitory protein 1
54991	6.2195	42.433	6.3448	1.72e-09	1.21e-08	10.579	C1orf159	chromosome 1 open reading frame 159
275	-12.236	74.106	-6.344	1.73e-09	1.21e-08	10.575	AMT	aminomethyltransferase
29121	7.8388	52.834	6.3432	1.74e-09	1.22e-08	10.571	CLEC2D	C-type lectin domain family 2 member D
51096	6.6046	67.401	6.3431	1.74e-09	1.22e-08	10.571	UTP18	UTP18 small subunit processome component
84948	9.0833	48.438	6.3417	1.75e-09	1.22e-08	10.565	TIGD5	tigger transposable element derived 5
23423	18.076	66.902	6.341	1.76e-09	1.23e-08	10.561	TMED3	transmembrane p24 trafficking protein 3
27443	-11.145	33.05	-6.3406	1.76e-09	1.23e-08	10.56	CECR2	CECR2 histone acetyl-lysine reader
401505	7.9713	76.024	6.3399	1.77e-09	1.23e-08	10.556	TOMM5	translocase of outer mitochondrial membrane 5
80224	-8.0316	46.399	-6.3373	1.79e-09	1.25e-08	10.544	NUBPL	nucleotide binding protein like
10840	-17.184	87.185	-6.3371	1.79e-09	1.25e-08	10.543	ALDH1L1	aldehyde dehydrogenase 1 family member L1
84070	-5.9544	18.835	-6.336	1.8e-09	1.26e-08	10.538	FAM186B	family with sequence similarity 186 member B
10635	9.1829	34.69	6.3309	1.85e-09	1.29e-08	10.515	RAD51AP1	RAD51 associated protein 1
22936	-8.6754	87.307	-6.3308	1.86e-09	1.29e-08	10.514	ELL2	elongation factor for RNA polymerase II 2
114625	-7.6216	51.283	-6.3303	1.86e-09	1.29e-08	10.512	ERMAP	erythroblast membrane associated protein (Scianna blood group)
9928	10.327	35.633	6.3291	1.87e-09	1.3e-08	10.506	KIF14	kinesin family member 14
5349	21.175	26.033	6.3259	1.9e-09	1.32e-08	10.492	FXYD3	FXYD domain containing ion transport regulator 3
29785	12.711	29.032	6.324	1.92e-09	1.33e-08	10.483	CYP2S1	cytochrome P450 family 2 subfamily S member 1
25816	8.8354	42.935	6.3235	1.93e-09	1.34e-08	10.481	TNFAIP8	TNF alpha induced protein 8
7442	-9.4671	50.034	-6.3218	1.95e-09	1.35e-08	10.473	TRPV1	transient receptor potential cation channel subfamily V member 1
25934	-8.8543	61.524	-6.3202	1.96e-09	1.36e-08	10.466	NIPSNAP3A	nipsnap homolog 3A
2300	7.2129	18.164	6.3201	1.96e-09	1.36e-08	10.465	FOXL1	forkhead box L1
10733	7.6589	30.84	6.3195	1.97e-09	1.36e-08	10.462	PLK4	polo like kinase 4
83548	-9.4856	71.068	-6.319	1.97e-09	1.37e-08	10.46	COG3	component of oligomeric golgi complex 3
29915	-7.0314	51.012	-6.3176	1.99e-09	1.38e-08	10.453	HCFC2	host cell factor C2
6509	10.171	70.375	6.3136	2.03e-09	1.4e-08	10.435	SLC1A4	solute carrier family 1 member 4
63891	-5.6975	78.944	-6.3135	2.03e-09	1.4e-08	10.434	RNF123	ring finger protein 123
84265	-8.384	72.451	-6.313	2.04e-09	1.41e-08	10.432	POLR3GL	RNA polymerase III subunit G like
10861	-13.223	59.058	-6.3129	2.04e-09	1.41e-08	10.432	SLC26A1	solute carrier family 26 member 1
26151	8.2407	67.051	6.3125	2.04e-09	1.41e-08	10.43	NAT9	N-acetyltransferase 9 (putative)
1510	18.104	16.688	6.3123	2.05e-09	1.41e-08	10.429	CTSE	cathepsin E
150094	-10.764	83.775	-6.3121	2.05e-09	1.41e-08	10.428	SIK1	salt inducible kinase 1
64785	6.7941	36.256	6.3115	2.06e-09	1.41e-08	10.425	GINS3	GINS complex subunit 3
154790	13.897	10.089	6.3114	2.06e-09	1.41e-08	10.425	CLEC2L	C-type lectin domain family 2 member L
3398	-6.0172	91.173	-6.3111	2.06e-09	1.42e-08	10.424	ID2	inhibitor of DNA binding 2
1956	-13.777	69.222	-6.3058	2.12e-09	1.46e-08	10.399	EGFR	epidermal growth factor receptor
1015	16.46	12.288	6.3054	2.12e-09	1.46e-08	10.397	CDH17	cadherin 17
84532	14.616	55.43	6.304	2.14e-09	1.47e-08	10.391	ACSS1	acyl-CoA synthetase short chain family member 1
404220	-5.2157	17.326	-6.3016	2.17e-09	1.49e-08	10.38	C6orf201	chromosome 6 open reading frame 201
50808	-6.1983	88.082	-6.3011	2.17e-09	1.49e-08	10.377	AK3	adenylate kinase 3
4001	13.202	64.484	6.2966	2.22e-09	1.52e-08	10.357	LMNB1	lamin B1
7040	13.749	69.215	6.2934	2.26e-09	1.55e-08	10.342	TGFB1	transforming growth factor beta 1
10736	13.57	14.52	6.2919	2.28e-09	1.56e-08	10.335	SIX2	SIX homeobox 2
79152	15.079	14.636	6.2917	2.28e-09	1.56e-08	10.334	FA2H	fatty acid 2-hydroxylase
2595	-6.878	47.356	-6.2894	2.31e-09	1.58e-08	10.324	GANC	"glucosidase alpha, neutral C"
101	9.4314	39.941	6.288	2.33e-09	1.59e-08	10.317	ADAM8	ADAM metallopeptidase domain 8
1728	23.208	68.181	6.2869	2.34e-09	1.6e-08	10.312	NQO1	NAD(P)H quinone dehydrogenase 1
147837	-7.8313	43.096	-6.2867	2.34e-09	1.6e-08	10.311	ZNF563	zinc finger protein 563
26959	-5.6365	82.412	-6.2828	2.39e-09	1.63e-08	10.294	HBP1	HMG-box transcription factor 1
1755	16.887	14.534	6.2828	2.39e-09	1.63e-08	10.293	DMBT1	deleted in malignant brain tumors 1
29107	7.47	51.008	6.2823	2.4e-09	1.63e-08	10.291	NXT1	nuclear transport factor 2 like export factor 1
11099	-8.9197	49.868	-6.2816	2.41e-09	1.64e-08	10.288	PTPN21	protein tyrosine phosphatase non-receptor type 21
283234	10.72	49.024	6.281	2.41e-09	1.64e-08	10.285	CCDC88B	coiled-coil domain containing 88B
65109	7.1834	49.229	6.2805	2.42e-09	1.65e-08	10.283	UPF3B	UPF3B regulator of nonsense mediated mRNA decay
393	13.181	65.798	6.2803	2.42e-09	1.65e-08	10.282	ARHGAP4	Rho GTPase activating protein 4
3561	15.264	57.065	6.2802	2.43e-09	1.65e-08	10.281	IL2RG	interleukin 2 receptor subunit gamma
3070	9.2367	31.961	6.277	2.47e-09	1.67e-08	10.267	HELLS	"helicase, lymphoid specific"
91107	13.157	69.315	6.2756	2.48e-09	1.69e-08	10.26	TRIM47	tripartite motif containing 47
157570	7.9892	27.496	6.274	2.51e-09	1.7e-08	10.253	ESCO2	establishment of sister chromatid cohesion N-acetyltransferase 2
3592	5.9528	10.597	6.2734	2.51e-09	1.7e-08	10.25	IL12A	interleukin 12A
79867	9.6248	34.578	6.2722	2.53e-09	1.71e-08	10.245	TCTN2	tectonic family member 2
151295	-12.288	23.727	-6.2721	2.53e-09	1.71e-08	10.244	SLC23A3	solute carrier family 23 member 3
84264	10.814	23.692	6.2714	2.54e-09	1.72e-08	10.241	HAGHL	hydroxyacylglutathione hydrolase like
51227	-7.2556	53.115	-6.2699	2.56e-09	1.73e-08	10.234	PIGP	phosphatidylinositol glycan anchor biosynthesis class P
9923	7.2889	56.968	6.2691	2.57e-09	1.74e-08	10.23	ZBTB40	zinc finger and BTB domain containing 40
2189	8.7228	47.931	6.268	2.59e-09	1.75e-08	10.225	FANCG	FA complementation group G
285605	-6.4834	40.92	-6.2628	2.66e-09	1.79e-08	10.202	DTWD2	DTW domain containing 2
10099	6.967	85.001	6.2594	2.71e-09	1.83e-08	10.186	TSPAN3	tetraspanin 3
84955	8.92	55.213	6.2587	2.72e-09	1.83e-08	10.183	NUDCD1	NudC domain containing 1
10240	-7.3764	56.211	-6.2534	2.79e-09	1.88e-08	10.159	MRPS31	mitochondrial ribosomal protein S31
84259	7.551	50.919	6.2527	2.8e-09	1.89e-08	10.156	DCUN1D5	defective in cullin neddylation 1 domain containing 5
4897	21.287	35.272	6.2522	2.81e-09	1.89e-08	10.153	NRCAM	neuronal cell adhesion molecule
89891	10.009	74.551	6.2519	2.81e-09	1.89e-08	10.152	WDR34	WD repeat domain 34
8424	-19.939	40.356	-6.251	2.83e-09	1.9e-08	10.147	BBOX1	gamma-butyrobetaine hydroxylase 1
151449	-7.4717	12.436	-6.2504	2.84e-09	1.91e-08	10.145	GDF7	growth differentiation factor 7
26234	-6.4956	84.003	-6.2487	2.86e-09	1.92e-08	10.137	FBXL5	F-box and leucine rich repeat protein 5
56413	-5.4458	26.333	-6.2477	2.88e-09	1.93e-08	10.132	LTB4R2	leukotriene B4 receptor 2
2919	19.511	35.913	6.2468	2.89e-09	1.94e-08	10.129	CXCL1	C-X-C motif chemokine ligand 1
728239	18.705	27.553	6.2443	2.93e-09	1.96e-08	10.117	MAGED4	MAGE family member D4
375612	7.7958	5.7506	6.2399	3e-09	2.01e-08	10.097	LHFPL3	LHFPL tetraspan subfamily member 3
160365	5.9659	12.209	6.2396	3e-09	2.01e-08	10.096	CLECL1	C-type lectin like 1
116224	-6.0249	50.361	-6.2391	3.01e-09	2.02e-08	10.093	FAM122A	family with sequence similarity 122A
79183	-10.205	66.117	-6.2388	3.02e-09	2.02e-08	10.092	TTPAL	alpha tocopherol transfer protein like
84262	9.5741	66.065	6.2371	3.04e-09	2.03e-08	10.084	PSMG3	proteasome assembly chaperone 3
4126	7.8222	61.693	6.2368	3.05e-09	2.04e-08	10.083	MANBA	mannosidase beta
3797	11.981	34.69	6.2347	3.08e-09	2.06e-08	10.073	KIF3C	kinesin family member 3C
254428	12.132	53.52	6.2341	3.09e-09	2.06e-08	10.07	SLC41A1	solute carrier family 41 member 1
11209	-15.865	72.381	-6.2336	3.1e-09	2.07e-08	10.068	MST1P2	macrophage stimulating 1 pseudogene 2
1869	14.995	57.709	6.2331	3.11e-09	2.07e-08	10.066	E2F1	E2F transcription factor 1
22977	-20.738	72.91	-6.2319	3.13e-09	2.09e-08	10.06	AKR7A3	aldo-keto reductase family 7 member A3
4689	8.7987	39.278	6.2306	3.15e-09	2.1e-08	10.054	NCF4	neutrophil cytosolic factor 4
168451	-6.7351	62.154	-6.2303	3.16e-09	2.1e-08	10.053	THAP5	THAP domain containing 5
23555	13.841	54.792	6.2296	3.17e-09	2.11e-08	10.05	TSPAN15	tetraspanin 15
7130	10.994	12.983	6.228	3.19e-09	2.12e-08	10.043	TNFAIP6	TNF alpha induced protein 6
3675	17.037	53.324	6.2246	3.25e-09	2.16e-08	10.027	ITGA3	integrin subunit alpha 3
23165	8.3314	67.783	6.2238	3.26e-09	2.17e-08	10.023	NUP205	nucleoporin 205
6623	17.981	45.284	6.2213	3.31e-09	2.2e-08	10.012	SNCG	synuclein gamma
4174	8.8971	80.788	6.219	3.35e-09	2.22e-08	10.001	MCM5	minichromosome maintenance complex component 5
7078	-6.6788	90.131	-6.2165	3.39e-09	2.25e-08	9.9898	TIMP3	TIMP metallopeptidase inhibitor 3
794	8.063	6.2372	6.2145	3.43e-09	2.27e-08	9.9809	CALB2	calbindin 2
27085	7.1454	28.368	6.2115	3.48e-09	2.31e-08	9.9674	MTBP	MDM2 binding protein
54749	14.115	59.382	6.2113	3.49e-09	2.31e-08	9.9663	EPDR1	ependymin related 1
11254	12.428	8.0287	6.2105	3.5e-09	2.32e-08	9.9625	SLC6A14	solute carrier family 6 member 14
2939	-23.984	71.001	-6.2102	3.51e-09	2.32e-08	9.9615	GSTA2	glutathione S-transferase alpha 2
26993	6.5175	74.723	6.2094	3.52e-09	2.33e-08	9.9575	AKAP8L	A-kinase anchoring protein 8 like
124599	6.6523	17.529	6.2053	3.6e-09	2.38e-08	9.9388	CD300LB	CD300 molecule like family member b
728655	-19.108	80.944	-6.2052	3.6e-09	2.38e-08	9.9387	HULC	hepatocellular carcinoma up-regulated long non-coding RNA
941	6.234	15.057	6.2024	3.65e-09	2.41e-08	9.9256	CD80	CD80 molecule
383	-19.239	86.459	-6.1989	3.72e-09	2.45e-08	9.9099	ARG1	arginase 1
56947	4.9524	79.814	6.1963	3.77e-09	2.49e-08	9.8978	MFF	mitochondrial fission factor
79955	6.1023	10.14	6.1956	3.79e-09	2.49e-08	9.8947	PDZD7	PDZ domain containing 7
54020	10.247	49.52	6.1953	3.79e-09	2.5e-08	9.8936	SLC37A1	solute carrier family 37 member 1
28512	-7.5581	47.948	-6.1947	3.8e-09	2.5e-08	9.8906	NKIRAS1	NFKB inhibitor interacting Ras like 1
253512	-12.279	71.338	-6.1945	3.81e-09	2.5e-08	9.8897	SLC25A30	solute carrier family 25 member 30
54575	20.805	18.384	6.194	3.82e-09	2.51e-08	9.8875	UGT1A10	UDP glucuronosyltransferase family 1 member A10
201725	5.828	35.896	6.1898	3.9e-09	2.56e-08	9.8683	C4orf46	chromosome 4 open reading frame 46
7259	-6.6062	80.952	-6.1875	3.95e-09	2.59e-08	9.858	TSPYL1	TSPY like 1
91947	-15.814	56.414	-6.1832	4.04e-09	2.65e-08	9.8385	ARRDC4	arrestin domain containing 4
84908	6.6491	75.584	6.1827	4.05e-09	2.66e-08	9.8362	FAM136A	family with sequence similarity 136 member A
170394	11.818	53.835	6.1752	4.21e-09	2.76e-08	9.8022	PWWP2B	PWWP domain containing 2B
146722	6.5361	25.213	6.1751	4.21e-09	2.76e-08	9.8014	CD300LF	CD300 molecule like family member f
8872	5.8892	76.33	6.1737	4.24e-09	2.78e-08	9.7954	CDC123	cell division cycle 123
54876	8.8527	51.574	6.1736	4.25e-09	2.78e-08	9.7946	DCAF16	DDB1 and CUL4 associated factor 16
10570	9.6669	14.405	6.1735	4.25e-09	2.78e-08	9.7943	DPYSL4	dihydropyrimidinase like 4
51450	7.7938	8.3636	6.1732	4.26e-09	2.78e-08	9.7928	PRRX2	paired related homeobox 2
8703	6.573	74.98	6.1723	4.28e-09	2.79e-08	9.7889	B4GALT3	"beta-1,4-galactosyltransferase 3"
144321	-5.7319	13.89	-6.1717	4.29e-09	2.8e-08	9.7862	GLIPR1L2	GLIPR1 like 2
4247	-6.8672	76.624	-6.1717	4.29e-09	2.8e-08	9.7862	MGAT2	"alpha-1,6-mannosyl-glycoprotein 2-beta-N-acetylglucosaminyltransferase"
124801	5.0085	74.71	6.1707	4.31e-09	2.81e-08	9.7814	LSM12	LSM12 homolog
79092	8.3381	18.287	6.1703	4.32e-09	2.82e-08	9.7799	CARD14	caspase recruitment domain family member 14
3684	12.968	43.259	6.1703	4.32e-09	2.82e-08	9.7797	ITGAM	integrin subunit alpha M
3631	6.7254	50.304	6.1698	4.33e-09	2.82e-08	9.7774	INPP4A	inositol polyphosphate-4-phosphatase type I A
8722	-9.3367	86.472	-6.1694	4.34e-09	2.82e-08	9.7759	CTSF	cathepsin F
79077	8.24	67.367	6.1687	4.36e-09	2.83e-08	9.7726	DCTPP1	dCTP pyrophosphatase 1
79413	8.1625	11.556	6.1683	4.37e-09	2.84e-08	9.7707	ZBED2	zinc finger BED-type containing 2
6604	13.294	40.789	6.1667	4.4e-09	2.86e-08	9.7635	SMARCD3	"SWI/SNF related, matrix associated, actin dependent regulator of chromatin, subfamily d, member 3"
55323	12.585	32.423	6.166	4.42e-09	2.87e-08	9.7602	LARP6	"La ribonucleoprotein 6, translational regulator"
3685	10.063	81.173	6.1632	4.48e-09	2.91e-08	9.7476	ITGAV	integrin subunit alpha V
80221	-10.485	77.804	-6.1625	4.5e-09	2.92e-08	9.7446	ACSF2	acyl-CoA synthetase family member 2
51004	-7.0496	57.102	-6.1621	4.51e-09	2.92e-08	9.7425	COQ6	"coenzyme Q6, monooxygenase"
3956	7.4933	87.384	6.161	4.54e-09	2.94e-08	9.7377	LGALS1	galectin 1
84727	8.6017	46.586	6.1605	4.55e-09	2.95e-08	9.7351	SPSB2	splA/ryanodine receptor domain and SOCS box containing 2
26973	9.2277	55.631	6.1604	4.55e-09	2.95e-08	9.7348	CHORDC1	cysteine and histidine rich domain containing 1
79746	-16.661	76.238	-6.1603	4.55e-09	2.95e-08	9.7343	ECHDC3	enoyl-CoA hydratase domain containing 3
5346	-13.853	36.123	-6.1598	4.57e-09	2.95e-08	9.732	PLIN1	perilipin 1
284613	6.7127	40.27	6.1526	4.74e-09	3.06e-08	9.6995	CYB561D1	cytochrome b561 family member D1
6689	13.346	17.562	6.1519	4.76e-09	3.07e-08	9.6962	SPIB	Spi-B transcription factor
10993	-21.883	74.85	-6.1517	4.76e-09	3.07e-08	9.6954	SDS	serine dehydratase
27120	6.4223	8.7918	6.1491	4.83e-09	3.11e-08	9.6834	DKKL1	dickkopf like acrosomal protein 1
6536	11.529	34.153	6.1478	4.86e-09	3.13e-08	9.6776	SLC6A9	solute carrier family 6 member 9
100132464	-10.013	12.352	-6.1473	4.87e-09	3.14e-08	9.6756	FAM99B	family with sequence similarity 99 member B
9950	-5.8969	79.859	-6.1472	4.87e-09	3.14e-08	9.675	GOLGA5	golgin A5
83878	-5.697	30.659	-6.1462	4.9e-09	3.15e-08	9.6705	USHBP1	USH1 protein network component harmonin binding protein 1
51280	14.625	81.012	6.1452	4.93e-09	3.17e-08	9.6658	GOLM1	golgi membrane protein 1
552	-16.994	23.286	-6.144	4.96e-09	3.19e-08	9.6605	AVPR1A	arginine vasopressin receptor 1A
4758	4.4933	90.824	6.1439	4.96e-09	3.19e-08	9.6602	NEU1	neuraminidase 1
9672	10.278	76.916	6.1435	4.97e-09	3.19e-08	9.6584	SDC3	syndecan 3
1493	8.5085	21.398	6.143	4.98e-09	3.2e-08	9.656	CTLA4	cytotoxic T-lymphocyte associated protein 4
64839	-7.4575	60.284	-6.1424	5e-09	3.21e-08	9.6533	FBXL17	F-box and leucine rich repeat protein 17
151	-6.71	25.71	-6.1422	5e-09	3.21e-08	9.6524	ADRA2B	adrenoceptor alpha 2B
1441	12.657	36.928	6.1411	5.03e-09	3.23e-08	9.6474	CSF3R	colony stimulating factor 3 receptor
440567	8.9344	63.507	6.1402	5.06e-09	3.24e-08	9.6431	UQCRHL	ubiquinol-cytochrome c reductase hinge protein like
6364	22.387	60.681	6.1398	5.07e-09	3.24e-08	9.6413	CCL20	C-C motif chemokine ligand 20
8030	6.3509	71.345	6.1371	5.14e-09	3.29e-08	9.6294	CCDC6	coiled-coil domain containing 6
400830	-11.879	13.969	-6.1369	5.14e-09	3.29e-08	9.6284	DEFB132	defensin beta 132
84246	7.7331	59.69	6.1351	5.19e-09	3.32e-08	9.62	MED10	mediator complex subunit 10
55007	10.061	52.319	6.1338	5.23e-09	3.34e-08	9.6146	FAM118A	family with sequence similarity 118 member A
2327	-9.4398	24.208	-6.1333	5.24e-09	3.35e-08	9.6119	FMO2	flavin containing dimethylaniline monoxygenase 2
6448	6.4232	66.926	6.1332	5.24e-09	3.35e-08	9.6114	SGSH	N-sulfoglucosamine sulfohydrolase
112479	-6.5966	54.07	-6.1329	5.25e-09	3.35e-08	9.6101	ERI2	ERI1 exoribonuclease family member 2
51156	-13.062	89.353	-6.132	5.28e-09	3.36e-08	9.6064	SERPINA10	serpin family A member 10
1874	6.771	71.702	6.1311	5.3e-09	3.38e-08	9.602	E2F4	E2F transcription factor 4
9855	-7.6408	44.959	-6.1309	5.31e-09	3.38e-08	9.6012	FARP2	"FERM, ARH/RhoGEF and pleckstrin domain protein 2"
60485	-8.4808	53.029	-6.1308	5.31e-09	3.38e-08	9.601	SAV1	salvador family WW domain containing protein 1
780	17.429	65.361	6.1298	5.34e-09	3.4e-08	9.5963	DDR1	discoidin domain receptor tyrosine kinase 1
8818	7.8522	75.463	6.1284	5.38e-09	3.42e-08	9.5898	DPM2	"dolichyl-phosphate mannosyltransferase subunit 2, regulatory"
5194	-5.0666	72.343	-6.1273	5.41e-09	3.44e-08	9.5848	PEX13	peroxisomal biogenesis factor 13
1107	13.311	67.289	6.1262	5.44e-09	3.45e-08	9.58	CHD3	chromodomain helicase DNA binding protein 3
9924	-8.6578	71.318	-6.125	5.47e-09	3.47e-08	9.5744	PAN2	poly(A) specific ribonuclease subunit PAN2
137886	-8.396	69.565	-6.1241	5.5e-09	3.49e-08	9.5705	UBXN2B	UBX domain protein 2B
1829	15.599	70.806	6.124	5.5e-09	3.49e-08	9.5702	DSG2	desmoglein 2
1565	-17.921	86.061	-6.1228	5.54e-09	3.51e-08	9.5644	CYP2D6	cytochrome P450 family 2 subfamily D member 6
84634	9.6797	7.927	6.1227	5.54e-09	3.51e-08	9.564	KISS1R	KISS1 receptor
55532	-14.31	67.279	-6.1225	5.55e-09	3.51e-08	9.5631	SLC30A10	solute carrier family 30 member 10
2348	14.098	15.627	6.1194	5.63e-09	3.57e-08	9.5493	FOLR1	folate receptor alpha
91147	7.285	27.167	6.1187	5.65e-09	3.58e-08	9.5463	TMEM67	transmembrane protein 67
256394	-20.407	78.563	-6.1186	5.66e-09	3.58e-08	9.5455	SERPINA11	serpin family A member 11
55803	8.3699	42.791	6.1174	5.69e-09	3.6e-08	9.5402	ADAP2	ArfGAP with dual PH domains 2
57722	11.024	17.923	6.1159	5.74e-09	3.62e-08	9.5335	IGDCC4	immunoglobulin superfamily DCC subclass member 4
148418	6.2152	16.117	6.1154	5.75e-09	3.63e-08	9.5311	SAMD13	sterile alpha motif domain containing 13
27286	12.621	33.146	6.1131	5.82e-09	3.67e-08	9.5206	SRPX2	sushi repeat containing protein X-linked 2
80315	-10.51	76.745	-6.1122	5.85e-09	3.69e-08	9.5167	CPEB4	cytoplasmic polyadenylation element binding protein 4
3083	-28.201	55.44	-6.1121	5.85e-09	3.69e-08	9.5163	HGFAC	HGF activator
84255	7.6583	55.662	6.11	5.92e-09	3.73e-08	9.5067	SLC37A3	solute carrier family 37 member 3
219855	9.5076	39.065	6.1066	6.02e-09	3.79e-08	9.4914	SLC37A2	solute carrier family 37 member 2
23643	13.714	39.614	6.1048	6.08e-09	3.82e-08	9.4835	LY96	lymphocyte antigen 96
30833	9.4076	60.67	6.1041	6.1e-09	3.84e-08	9.4802	NT5C	"5', 3'-nucleotidase, cytosolic"
58513	6.7774	61.382	6.1033	6.13e-09	3.85e-08	9.4767	EPS15L1	epidermal growth factor receptor pathway substrate 15 like 1
146923	6.0788	50.766	6.103	6.14e-09	3.85e-08	9.4753	RUNDC1	RUN domain containing 1
100133941	20.891	78.93	6.1029	6.14e-09	3.85e-08	9.4749	CD24	CD24 molecule
131870	-6.8471	76.981	-6.1019	6.17e-09	3.87e-08	9.4705	NUDT16	nudix hydrolase 16
5912	8.0844	64.522	6.1011	6.2e-09	3.89e-08	9.4665	RAP2B	"RAP2B, member of RAS oncogene family"
64284	-13.469	79.991	-6.1004	6.22e-09	3.9e-08	9.4634	RAB17	"RAB17, member RAS oncogene family"
3267	5.1528	80.324	6.0995	6.25e-09	3.91e-08	9.4596	AGFG1	ArfGAP with FG repeats 1
8997	-10.146	62.441	-6.0987	6.28e-09	3.93e-08	9.4557	KALRN	kalirin RhoGEF kinase
140459	6.2155	63.733	6.0986	6.28e-09	3.93e-08	9.4553	ASB6	ankyrin repeat and SOCS box containing 6
342184	7.2882	8.4592	6.0968	6.34e-09	3.96e-08	9.4472	FMN1	formin 1
1032	5.7409	36.404	6.0959	6.37e-09	3.98e-08	9.4432	CDKN2D	cyclin dependent kinase inhibitor 2D
31	8.2189	76.956	6.0959	6.37e-09	3.98e-08	9.4431	ACACA	acetyl-CoA carboxylase alpha
55915	-6.1814	62.437	-6.0955	6.38e-09	3.98e-08	9.4413	LANCL2	LanC like 2
50804	13.885	25.152	6.095	6.39e-09	3.99e-08	9.4394	MYEF2	myelin expression factor 2
645121	6.1551	11.391	6.095	6.39e-09	3.99e-08	9.4394	CCNI2	cyclin I family member 2
8614	14.618	45.854	6.0945	6.41e-09	4e-08	9.437	STC2	stanniocalcin 2
7247	4.3753	84.24	6.0943	6.42e-09	4e-08	9.4359	TSN	translin
8650	-6.3349	77.952	-6.0924	6.48e-09	4.04e-08	9.4276	NUMB	NUMB endocytic adaptor protein
57700	-7.1969	67.438	-6.0924	6.48e-09	4.04e-08	9.4274	FAM160B1	family with sequence similarity 160 member B1
29	12.042	54.479	6.0919	6.5e-09	4.04e-08	9.4252	ABR	ABR activator of RhoGEF and GTPase
2729	-7.118	85.912	-6.0885	6.61e-09	4.11e-08	9.4101	GCLC	glutamate-cysteine ligase catalytic subunit
90226	6.2087	6.1632	6.0874	6.65e-09	4.13e-08	9.4051	UCN2	urocortin 2
10397	5.3846	93.153	6.0827	6.82e-09	4.24e-08	9.3837	NDRG1	N-myc downstream regulated 1
360200	-12.771	30.167	-6.0799	6.92e-09	4.29e-08	9.3713	TMPRSS9	transmembrane serine protease 9
1159	15.955	17.898	6.0786	6.96e-09	4.32e-08	9.3655	CKMT1B	"creatine kinase, mitochondrial 1B"
26273	-7.3655	62.524	-6.0781	6.98e-09	4.33e-08	9.363	FBXO3	F-box protein 3
79674	13.978	16.954	6.0774	7.01e-09	4.34e-08	9.3601	VEPH1	ventricular zone expressed PH domain containing 1
115752	-6.8257	60.712	-6.0774	7.01e-09	4.34e-08	9.3601	DIS3L	DIS3 like exosome 3'-5' exoribonuclease
78991	5.8489	31.899	6.0756	7.07e-09	4.38e-08	9.3519	PCYOX1L	prenylcysteine oxidase 1 like
56833	12.036	44.177	6.0736	7.15e-09	4.42e-08	9.3426	SLAMF8	SLAM family member 8
252983	6.406	33.624	6.0729	7.17e-09	4.44e-08	9.3398	STXBP4	syntaxin binding protein 4
10953	6.8477	69.988	6.0729	7.17e-09	4.44e-08	9.3396	TOMM34	translocase of outer mitochondrial membrane 34
23615	5.3702	10.854	6.0719	7.21e-09	4.46e-08	9.3351	PYY2	peptide YY 2 (pseudogene)
7321	6.4232	51.917	6.0681	7.35e-09	4.54e-08	9.3182	UBE2D1	ubiquitin conjugating enzyme E2 D1
56938	9.8614	29.653	6.0672	7.39e-09	4.56e-08	9.3139	ARNTL2	aryl hydrocarbon receptor nuclear translocator like 2
161823	-6.6821	39.833	-6.0668	7.4e-09	4.57e-08	9.3125	ADAL	adenosine deaminase like
3310	11.746	41.699	6.0626	7.56e-09	4.66e-08	9.2936	HSPA6	heat shock protein family A (Hsp70) member 6
3691	15.878	52.833	6.0626	7.57e-09	4.66e-08	9.2932	ITGB4	integrin subunit beta 4
84570	-5.8411	6.8537	-6.0607	7.64e-09	4.71e-08	9.2848	COL25A1	collagen type XXV alpha 1 chain
1733	-19.715	75.726	-6.0593	7.69e-09	4.74e-08	9.2788	DIO1	iodothyronine deiodinase 1
1856	7.6176	61.07	6.0592	7.7e-09	4.74e-08	9.2783	DVL2	dishevelled segment polarity protein 2
26136	12.428	61.852	6.0581	7.74e-09	4.76e-08	9.273	TES	testin LIM domain protein
196743	-9.4457	53.486	-6.0578	7.75e-09	4.77e-08	9.2721	PAOX	polyamine oxidase
51315	-8.087	63.905	-6.0566	7.8e-09	4.8e-08	9.2664	KRCC1	lysine rich coiled-coil 1
2330	-13.118	88.452	-6.0562	7.82e-09	4.8e-08	9.2646	FMO5	flavin containing dimethylaniline monoxygenase 5
85477	9.9142	15.688	6.0531	7.94e-09	4.88e-08	9.251	SCIN	scinderin
22899	-7.2981	44.367	-6.0523	7.98e-09	4.89e-08	9.2473	ARHGEF15	Rho guanine nucleotide exchange factor 15
161247	-9.5404	25.226	-6.0512	8.02e-09	4.92e-08	9.2424	FITM1	fat storage inducing transmembrane protein 1
1122	11.996	54.342	6.0502	8.06e-09	4.94e-08	9.238	CHML	CHM like Rab escort protein
85359	-7.3494	80.966	-6.05	8.07e-09	4.95e-08	9.2371	DGCR6L	DiGeorge syndrome critical region gene 6 like
54897	8.8221	40.448	6.0495	8.1e-09	4.96e-08	9.2345	CASZ1	castor zinc finger 1
79365	13.162	30.413	6.0482	8.15e-09	4.99e-08	9.229	BHLHE41	basic helix-loop-helix family member e41
137994	6.42	17.824	6.0478	8.17e-09	4.99e-08	9.2271	LETM2	leucine zipper and EF-hand containing transmembrane protein 2
348487	9.6636	11.006	6.0466	8.21e-09	5.02e-08	9.2218	FAM131C	family with sequence similarity 131 member C
6916	9.1574	40.475	6.0461	8.24e-09	5.03e-08	9.2195	TBXAS1	thromboxane A synthase 1
9569	9.2465	50.866	6.0425	8.39e-09	5.13e-08	9.2031	GTF2IRD1	GTF2I repeat domain containing 1
64866	15.703	31.894	6.0419	8.42e-09	5.14e-08	9.2005	CDCP1	CUB domain containing protein 1
2529	6.7302	14.133	6.041	8.46e-09	5.16e-08	9.1968	FUT7	fucosyltransferase 7
113878	6.9927	57.716	6.0402	8.49e-09	5.18e-08	9.1931	DTX2	deltex E3 ubiquitin ligase 2
80774	12.868	56.2	6.0393	8.53e-09	5.2e-08	9.1889	LIMD2	LIM domain containing 2
27289	-13.218	73.294	-6.0389	8.55e-09	5.21e-08	9.187	RND1	Rho family GTPase 1
7008	-9.9164	72.245	-6.0383	8.58e-09	5.22e-08	9.1843	TEF	"TEF transcription factor, PAR bZIP family member"
1896	12.044	35.511	6.0373	8.62e-09	5.25e-08	9.1798	EDA	ectodysplasin A
55577	5.8438	71.515	6.0372	8.62e-09	5.25e-08	9.1797	NAGK	N-acetylglucosamine kinase
257203	4.3744	7.2616	6.035	8.72e-09	5.3e-08	9.1698	DSCR9	Down syndrome critical region 9
152573	-10.083	18.902	-6.0332	8.81e-09	5.35e-08	9.1615	SHISA3	shisa family member 3
10436	8.3128	65.057	6.0324	8.84e-09	5.37e-08	9.1579	EMG1	EMG1 N1-specific pseudouridine methyltransferase
4919	8.7588	13.913	6.0321	8.85e-09	5.37e-08	9.1569	ROR1	receptor tyrosine kinase like orphan receptor 1
23138	6.7952	27.075	6.0295	8.97e-09	5.44e-08	9.1451	N4BP3	NEDD4 binding protein 3
85416	13.552	23.038	6.0288	9.01e-09	5.46e-08	9.142	ZIC5	Zic family member 5
134	14.127	24.693	6.0281	9.04e-09	5.48e-08	9.1388	ADORA1	adenosine A1 receptor
5880	13.096	56.682	6.0277	9.06e-09	5.49e-08	9.1372	RAC2	Rac family small GTPase 2
5209	16.225	63.197	6.0271	9.09e-09	5.5e-08	9.1343	PFKFB3	"6-phosphofructo-2-kinase/fructose-2,6-biphosphatase 3"
79905	7.6633	28.589	6.0261	9.13e-09	5.53e-08	9.1299	TMC7	transmembrane channel like 7
25831	-5.8346	87.954	-6.0256	9.16e-09	5.54e-08	9.1277	HECTD1	HECT domain E3 ubiquitin protein ligase 1
27128	10.172	46.516	6.0255	9.16e-09	5.54e-08	9.1272	CYTH4	cytohesin 4
9047	8.6405	29.555	6.0228	9.29e-09	5.61e-08	9.1149	SH2D2A	SH2 domain containing 2A
57396	-6.0058	50.734	-6.022	9.33e-09	5.63e-08	9.1116	CLK4	CDC like kinase 4
909	8.2044	8.2864	6.0217	9.34e-09	5.64e-08	9.1101	CD1A	CD1a molecule
81624	9.3047	29.946	6.0201	9.42e-09	5.68e-08	9.1028	DIAPH3	diaphanous related formin 3
2091	4.9295	89.155	6.0194	9.45e-09	5.7e-08	9.0998	FBL	fibrillarin
339983	10.296	11.324	6.0186	9.49e-09	5.72e-08	9.0961	NAT8L	N-acetyltransferase 8 like
65057	6.9994	51.702	6.0166	9.59e-09	5.78e-08	9.0874	ACD	ACD shelterin complex subunit and telomerase recruitment factor
27294	7.5241	12.255	6.0157	9.64e-09	5.8e-08	9.0833	DHDH	dihydrodiol dehydrogenase
7032	17.127	13.29	6.0153	9.65e-09	5.81e-08	9.0817	TFF2	trefoil factor 2
23576	-8.6993	86.22	-6.0151	9.66e-09	5.81e-08	9.0808	DDAH1	dimethylarginine dimethylaminohydrolase 1
7436	16.377	31.454	6.0141	9.72e-09	5.84e-08	9.076	VLDLR	very low density lipoprotein receptor
2041	-16.717	62.686	-6.0138	9.73e-09	5.85e-08	9.0749	EPHA1	EPH receptor A1
84460	-11.013	38.215	-6.0132	9.76e-09	5.86e-08	9.0721	ZMAT1	zinc finger matrin-type 1
11006	11.937	39.076	6.0115	9.85e-09	5.91e-08	9.0644	LILRB4	leukocyte immunoglobulin like receptor B4
53918	7.9473	62.313	6.0103	9.91e-09	5.95e-08	9.059	PELO	pelota mRNA surveillance and ribosome rescue factor
284129	6.9084	57.508	6.0101	9.92e-09	5.95e-08	9.0585	SLC26A11	solute carrier family 26 member 11
57710	7.0975	21.923	6.0088	9.99e-09	5.98e-08	9.0524	KIAA1614	KIAA1614
2172	10.203	7.5933	6.0084	1e-08	5.99e-08	9.0508	FABP6	fatty acid binding protein 6
124401	7.8516	50.923	6.008	1e-08	6e-08	9.049	ANKS3	ankyrin repeat and sterile alpha motif domain containing 3
80736	11.615	19.735	6.0063	1.01e-08	6.05e-08	9.0412	SLC44A4	solute carrier family 44 member 4
79042	5.8453	75.687	6.0052	1.02e-08	6.09e-08	9.0362	TSEN34	tRNA splicing endonuclease subunit 34
8844	7.7695	45.356	6.002	1.03e-08	6.18e-08	9.0221	KSR1	kinase suppressor of ras 1
5157	9.2477	24.467	6.0017	1.04e-08	6.19e-08	9.021	PDGFRL	platelet derived growth factor receptor like
203286	14.563	48.307	6.0002	1.04e-08	6.23e-08	9.0141	ANKS6	ankyrin repeat and sterile alpha motif domain containing 6
26762	13.351	11.623	5.9997	1.05e-08	6.25e-08	9.012	HAVCR1	hepatitis A virus cellular receptor 1
100129792	-12.912	61.135	-5.9992	1.05e-08	6.26e-08	9.0097	CCDC152	coiled-coil domain containing 152
8629	8.2157	47.311	5.9984	1.05e-08	6.28e-08	9.0062	JRK	Jrk helix-turn-helix protein
[truncated: 5,556 more rows]
